# Supplementary material for: Spatial transcriptomics reveal topological immune landscapes of Asian head and neck angiosarcoma
Source: Commun Biol. 2023 Apr 27;6:461. doi: 10.1038/s42003-023-04856-5 (PMC10140281; doi:10.1038/s42003-023-04856-5)
Supplement: Supplementary file 4 — Supplementary Data 1 [file 42003_2023_4856_MOESM4_ESM.xlsx]

## Sheet: Supplementary Data 1
Supplementary Data 1. Clinical characteristics of patients with angiosarcoma in the study cohort
Sample ID	Primary tumor site	HHV-7 status	UV status	Whole genome sequencing	NanoString IO360 panel	Age (years)	Sex	TMB	Number of mutations in each COSMIC mutational signature
									SBS1	SBS5	SBS7a	SBS7b	SBS8	SBS10b	SBS38
AS-01	Head and neck	PRESENT	ABSENT	YES	YES	59.0637	Male	0.0666667	0	60	0	0	0	0	0
AS-02	Liver	PRESENT	ABSENT	YES	NO	58.8145	Male	0.0666667	15	189	0	0	0	0	0
AS-03	Head and neck	PRESENT	ABSENT	YES	YES	79.2772	Male	1.6	0	194	0	0	0	0	1074
AS-04	Head and neck	PRESENT	ABSENT	YES	YES	75.3484	Male	0.0333333	0	57	34	30	0	0	0
AS-05	Breast	PRESENT	ABSENT	YES	YES	31.948	Female	0.5	101	594	0	0	440	0	0
AS-06	Abdominal wall	ABSENT	ABSENT	YES	YES	53.18	Female	1.13333	64	747	0	0	816	0	0
AS-07	Head and neck	ABSENT	ABSENT	YES	YES	66.6639	Female	1.46667	56	1828	503	0	927	0	0
AS-08	Head and neck	PRESENT	ABSENT	YES	YES	64.8925	Male	2.33333	148	1556	367	669	0	0	0
AS-09	Liver	PRESENT	ABSENT	YES	YES	70.5024	Male	2.13333	248	3930	0	0	0	0	0
AS-10	Head and neck	PRESENT	ABSENT	YES	YES	62.8693	Male	3.3	50	3754	3561	1163	0	0	0
AS-11	Head and neck	PRESENT	ABSENT	YES	YES	73.1992	Female	3.33333	27	3705	3137	1662	0	0	0
AS-12	Thigh muscle	PRESENT	ABSENT	YES	YES	37.2211	Female	1.46667	0	0	0	0	0	0	918
AS-13	Head and neck	ABSENT	PRESENT	YES	YES	73.0595	Male	4.8	0	1649	9500	5379	0	0	0
AS-14	Head and neck	ABSENT	PRESENT	YES	YES	54.2806	Male	2.23333	0	1470	4446	1298	0	0	0
AS-15	Head and neck	ABSENT	PRESENT	YES	YES	63.091	Male	5.83333	0	3069	6252	5454	0	0	0
AS-16	Head and neck	ABSENT	PRESENT	YES	YES	86.0698	Male	10.1	0	1023	12748	10823	0	0	0
AS-17	Head and neck	PRESENT	PRESENT	YES	YES	58.0726	Male	9.63333	0	3623	19883	10178	0	0	0
AS-18	Head and neck	ABSENT	PRESENT	YES	YES	88.3751	Male	10.7	0	2871	18585	11577	0	0	0
AS-19	Vagina	PRESENT	ABSENT	YES	YES	57.7331	Female	4.13333	440	3434	0	0	0	0	0
AS-20	Spleen	ABSENT	ABSENT	YES	YES	71.7645	Male	8.1	1860	4147	3151	0	0	0	0
AS-21	Head and neck	PRESENT	ABSENT	YES	YES	75.6578	Male	0.4	234	503	0	0	0	243	0
AS-22	Head and neck	PRESENT	ABSENT	NO	YES	63.4497	Male	N/A	N/A	N/A	N/A	N/A	N/A	N/A	N/A
AS-24	Head and neck	ABSENT	PRESENT	YES	YES	65.807	Male	3.53333	2250	4732	0	0	0	1490	0
AS-25	Head and neck	PRESENT	PRESENT	YES	NO	75.8768	Male	4.3	708	3530	4488	688	0	0	0
AS-26	Retroperitoneum	PRESENT	ABSENT	YES	YES	65.0486	Male	6.1	1778	1659	0	0	1784	839	0
AS-28	Small bowel	ABSENT	ABSENT	YES	YES	61.8289	Female	2.26667	360	3505	0	0	0	0	0
AS-29	Head and neck	PRESENT	PRESENT	YES	YES	76.9719	Female	1.7	188	2009	273	0	661	0	0
AS-30	Head and neck	PRESENT	ABSENT	NO	YES	70.8036	Male	N/A	N/A	N/A	N/A	N/A	N/A	N/A	N/A
AS-31	Brachial plexus	PRESENT	ABSENT	YES	YES	35.4251	Female	10.4667	6220	1714	0	0	0	3190	2174
AS-32	Breast	PRESENT	ABSENT	YES	YES	42.8474	Female	9.33333	6062	2765	0	0	0	3187	0
AS-33	Head and neck	PRESENT	ABSENT	YES	YES	70.6804	Female	3.9	417	2878	647	0	1584	0	0
AS-34	Head and neck	PRESENT	PRESENT	YES	YES	76.3066	Male	4.9	666	5627	1108	0	0	0	0
AS-35	Head and neck	PRESENT	ABSENT	YES	YES	81.2375	Female	2.56667	607	2469	0	0	0	0	0
AS-36	Cardiac	ABSENT	ABSENT	YES	NO	41.9439	Female	10.1333	6092	4125	0	0	0	3722	0
AS-37	Arm	PRESENT	PRESENT	YES	YES	77.0376	Female	3.2	570	2409	0	0	1494	0	0
AS-38	Head and neck	PRESENT	ABSENT	YES	YES	68.2546	Male	12.2667	3317	3036	16719	2705	0	0	0
AS-39	Pleura	PRESENT	ABSENT	YES	YES	52.846	Male	6.66667	870	3292	0	0	2095	443	0
AS-40	Pleura	PRESENT	ABSENT	YES	NO	45.8152	Female	7.9	2785	1600	0	0	3384	1730	0
AS-41	Head and neck	PRESENT	ABSENT	YES	YES	73.4757	Female	4.26667	741	3600	0	0	2057	0	0
AS-42	Breast	ABSENT	ABSENT	YES	YES	70.1246	Female	4.46667	1327	3781	0	0	0	742	0
AS-43	Head and neck	PRESENT	PRESENT	YES	YES	62.7871	Male	4.46667	2423	5283	0	0	0	1337	0
AS-44	Head and neck	PRESENT	ABSENT	YES	YES	80.2793	Male	4.46667	1711	2965	3522	832	0	0	0
AS-46	Head and neck	ABSENT	ABSENT	YES	NO	59.3018	Male	3.86667	611	3041	0	0	0	0	0
AS-47	Thigh	PRESENT	ABSENT	YES	NO	64.8761	Female	4.6	278	5142	3900	779	0	0	0
AS-48	Forearm	ABSENT	ABSENT	YES	YES	63.3457	Male	12.3333	5823	576	0	0	0	3094	0
AS-49	Liver	PRESENT	ABSENT	NO	YES	54.0178	Female	N/A	N/A	N/A	N/A	N/A	N/A	N/A	N/A
AS-50	Small bowel	ABSENT	ABSENT	YES	YES	54.5188	Male	8.03333	0	7457	18103	4461	0	0	0
AS-52	Head and neck	ABSENT	PRESENT	YES	YES	57.9274	Male	3.73333	28	8920	3098	0	0	0	0
AS-53	Peritoneum	PRESENT	ABSENT	NO	YES	65.3963	Female	N/A	N/A	N/A	N/A	N/A	N/A	N/A	N/A
AS-56	Chest wall	PRESENT	ABSENT	YES	YES	42.2615	Male	5.06667	389	3602	0	0	0	0	0
AS-57	Head and neck	PRESENT	ABSENT	YES	YES	66.2669	Male	7.7	2820	2627	0	0	4203	1650	0
AS-58	Breast	PRESENT	ABSENT	YES	YES	42.423	Female	3.8	825	6066	0	0	0	0	0
AS-59	Head and neck	PRESENT	ABSENT	YES	YES	76.9391	Male	4.6	3905	3879	0	0	0	2534	0
AS-61	Head and neck	ABSENT	PRESENT	YES	YES	74.3874	Male	3.7	420	3228	0	0	0	0	0
AS-62	Liver	ABSENT	ABSENT	YES	YES	63.8412	Male	2	485	2257	0	0	0	0	0
AS-63	Breast	ABSENT	ABSENT	YES	YES	44.5777	Female	17.1	352	2244	0	0	1546	0	0
AS-64	Head and neck	ABSENT	PRESENT	YES	YES	36.4298	Female	8.86667	222	2276	0	0	912	0	0
AS-65	Breast	PRESENT	ABSENT	YES	YES	57.2238	Female	8.43333	84	1808	0	0	1283	0	0
AS-66	Head and neck	PRESENT	PRESENT	YES	YES	59.7837	Male	6.93333	76	1657	492	0	1244	0	0
AS-67	Cardiac	PRESENT	ABSENT	YES	NO	59.8138	Male	4.53333	294	5348	0	0	0	0	0
AS-68	Head and neck	ABSENT	PRESENT	YES	YES	71.102	Male	1.73333	0	672	3757	1202	0	0	0
AS-69	Head and neck	ABSENT	ABSENT	YES	YES	79.3238	Male	0.333333	0	292	258	101	0	0	0
AS-70	Head and neck	ABSENT	ABSENT	YES	YES	48.6516	Male	1.43333	100	2027	0	0	1184	0	0
AS-71	Head and neck	PRESENT	PRESENT	YES	YES	78	Female	1.26667	20	1805	2168	617	0	0	0
AS-72	Head and neck	PRESENT	ABSENT	NO	YES	27.8439	Male	N/A	N/A	N/A	N/A	N/A	N/A	N/A	N/A
AS-73	Arm	PRESENT	ABSENT	YES	YES	59.9452	Male	7.9	2840	1604	3774	0	3432	1396	0
AS-74	Head and neck	ABSENT	ABSENT	YES	YES	92.9336	Male	5	1023	6175	0	0	0	0	0
AS-75	Prostate	PRESENT	ABSENT	YES	YES	77.8864	Male	6.83333	1794	7425	0	0	0	0	0
AS-76	Lower limb	PRESENT	ABSENT	YES	YES	85.1937	Male	2.93333	357	4295	0	0	0	0	0
AS-77	Head and neck	ABSENT	PRESENT	YES	NO	78.6256	Male	5.06667	4386	3352	0	0	0	3201	0
AS-78	Head and neck	PRESENT	ABSENT	YES	NO	68.3669	Male	6.23333	4841	1935	0	0	4086	2521	0
AS-79	Kidney	PRESENT	ABSENT	YES	NO	63.8713	Male	5.2	1777	2418	0	0	2715	1069	0
AS-80	Head and neck	PRESENT	PRESENT	YES	YES	62	Male	4.4	725	2919	0	0	0	0	0
AS-81	Breast	PRESENT	ABSENT	YES	YES	35	Female	6.93333	211	4186	0	0	700	0	0
AS-82	Peritoneum	PRESENT	ABSENT	YES	YES	76.2218	Female	13.4333	6918	4629	0	0	0	3663	0
AS-83	Liver	PRESENT	ABSENT	YES	NO	63.9206	Male	9.3	4863	2628	0	0	0	2852	0
AS-84	Head and neck	PRESENT	ABSENT	YES	YES	65.6427	Male	2.96667	855	3310	0	0	0	0	0
AS-85	Head and neck	PRESENT	PRESENT	YES	YES	70	Male	5.8	847	7970	0	0	3479	0	0
MOLAS	Head and neck	Not examined	Not examined	YES	NO	77	Male	7.03333	91	9989	4597	2177	0	0	0
ISOHAS	Head and neck	Not examined	Not examined	YES	NO	84	Male	13.3667	0	3815	14367	15253	0	0	0
ASM	Head and neck	Not examined	Not examined	YES	NO	80	Male	7.33333	259	13252	1220	0	3012	0	0
