# Supplementary material for: Spatial transcriptomics reveal topological immune landscapes of Asian head and neck angiosarcoma
Source: Commun Biol. 2023 Apr 27;6:461. doi: 10.1038/s42003-023-04856-5 (PMC10140281; doi:10.1038/s42003-023-04856-5)
Supplement: Supplementary file 6 — Supplementary Data 3 [file 42003_2023_4856_MOESM6_ESM.xlsx]

## Sheet: Supplementary Data 3
Supplementary Data 3. NanoString pathway scores (whole cohort)
Sample ID	Immune cluster	HHV-7 status	UV status	Tumor Inflammation Signature (TIS) score	Angiogenesis	Antigen Presentation	Apoptosis	Autophagy	Cell Proliferation	Costimulatory Signaling	Cytokine and Chemokine Signaling	Cytotoxicity	DNA Damage Repair	Epigenetic Regulation	Hedgehog Signaling	Hypoxia	Immune Cell Adhesion and Migration	Interferon Signaling	JAK-STAT Signaling	Lymphoid Compartment	MAPK	Matrix Remodeling and Metastasis	Metabolic Stress	Myeloid Compartment	NF-kappaB Signaling	Notch Signaling	PI3K-Akt	TGF-beta Signaling	Wnt Signaling
AS-01	Immune hot	PRESENT	ABSENT	8.46463	1.21498	3.42206	-3.36071	-2.72086	-0.193118	-3.06283	4.87114	5.67573	-2.14906	-2.77723	-0.901949	-0.247051	1.3197	7.38384	-0.354138	3.85475	-3.95856	2.24191	-4.03883	5.4613	-2.41716	-4.04107	-3.60683	1.7018	-2.09315
AS-03	Immune intermediate	PRESENT	ABSENT	7.48894	-1.02226	-1.48193	1.08915	0.508539	2.34723	0.640692	-1.39244	-1.83197	1.54005	0.243643	0.358827	-0.396821	-1.1711	-2.35851	-0.615274	0.808311	0.999342	-0.606846	0.980667	-1.50439	-0.185851	-0.0505795	-0.184388	-1.04247	0.0976259
AS-04	Immune cold	PRESENT	ABSENT	5.76383	-1.34476	-3.61889	-1.90228	-1.02035	-4.85781	-3.47387	-5.54326	-3.41265	-2.61891	-1.33484	0.836065	-1.92421	-5.08105	-2.81175	-3.56309	-6.16398	-2.48058	-3.8678	-1.84864	-6.12216	-2.78478	-0.657009	-2.99002	0.0423226	-0.284076
AS-05	Immune intermediate	PRESENT	ABSENT	7.14283	-0.399231	-0.149252	1.05808	1.52116	0.108727	2.33907	-1.35452	-0.339228	2.08219	0.972494	1.63155	-0.659766	0.937952	-1.46992	0.902979	1.25291	2.30288	-0.742933	1.72608	-0.620702	2.15269	2.01121	2.23924	-2.25341	2.22299
AS-06	Immune intermediate	ABSENT	ABSENT	6.45444	-0.27068	-1.34381	1.57096	1.52457	2.42259	1.22312	-2.00947	-1.95299	2.43454	1.18216	0.556223	-0.088067	0.361486	-2.97578	0.796355	-0.274236	1.97331	-0.274189	1.9048	-1.31635	0.947224	2.64532	1.29509	-2.31755	1.00583
AS-07	Immune cold	ABSENT	ABSENT	5.75261	-1.20115	-2.80957	-2.19616	-1.89689	-4.76075	-3.90715	-5.20225	-3.51671	-2.85748	-2.25495	-0.317607	-3.30192	-5.78817	-3.7402	-3.85856	-5.16888	-2.74199	-2.02836	-3.31471	-4.82983	-3.69501	-0.611329	-4.18832	1.335	-0.432285
AS-08	Immune hot	PRESENT	ABSENT	7.44	2.3169	2.14381	-1.96931	-2.98485	-2.14176	-3.30468	5.14827	1.26489	-3.78262	-2.78898	-1.94884	-0.857637	-0.0266505	3.58302	-0.682353	-0.295336	-3.90142	3.87015	-4.383	6.00884	-2.2706	-2.97223	-3.87785	2.43188	-2.06549
AS-09	Immune hot	PRESENT	ABSENT	7.0915	1.69106	1.73356	-2.42015	-2.53811	-0.509613	-5.25956	1.52021	0.530322	-2.20916	-3.07167	-2.58496	-1.86123	-0.230596	2.84035	-3.23935	-3.45049	-5.06221	3.62703	-5.25785	3.35711	-3.17072	-2.80029	-5.08972	1.77681	-3.26227
AS-10	Immune intermediate	PRESENT	ABSENT	7.66254	1.02941	-1.77521	0.2998	0.541173	-1.63442	2.03042	2.2102	-1.57732	0.754668	0.619887	2.0424	1.89841	0.579912	-3.03726	2.55086	0.390176	3.42942	1.1626	2.29635	2.8271	1.45016	1.45507	3.44825	-0.33319	1.73703
AS-11	Immune intermediate	PRESENT	ABSENT	7.89016	-2.56235	-1.37976	0.248028	0.471747	-0.391978	1.13248	-2.33538	-1.09089	0.113989	0.925692	1.8842	-0.901113	0.0742581	-1.32753	-0.387388	1.22697	0.0745224	-3.12668	0.765963	-5.28908	0.475209	0.680465	0.148751	0.184357	1.65706
AS-12	Immune hot	PRESENT	ABSENT	9.73	0.246	7.49856	-3.39115	-4.00926	-4.20584	-2.93153	0.923477	6.34351	-3.76121	-3.11354	-2.37534	-2.97541	5.92716	7.57144	-1.35352	8.84083	-5.01348	2.69411	-5.85352	0.225402	-1.32377	-4.48299	-3.77103	2.54318	-2.45366
AS-13	Immune intermediate	ABSENT	PRESENT	6.72138	1.5201	-2.18956	0.809937	-0.135054	0.287656	0.510049	-3.2081	-3.59888	0.540869	0.330402	-0.122001	-0.486257	-2.20832	-3.38278	-0.292262	-4.23422	1.50036	1.8608	0.980298	-3.43263	0.49414	0.892143	0.529724	-0.110524	-0.290225
AS-14	Immune cold	ABSENT	PRESENT	6.21207	-3.1706	-3.65249	-0.994438	-0.878581	1.41902	-2.45667	-4.35417	-4.50176	-0.289754	-1.61283	-2.77699	-1.77169	-5.31949	-4.89512	-4.289	-6.22694	-3.57934	-0.767802	-2.4719	-4.39402	-3.02686	1.09792	-4.7267	-0.855054	-3.65634
AS-15	Immune cold	ABSENT	PRESENT	6.56736	-2.4767	-1.94596	-0.97949	-0.836497	-0.600415	-1.24605	-3.23121	-2.3182	-0.682553	-1.21415	-1.05282	-1.59148	-3.67432	-2.65059	-3.13848	-4.00865	-2.76764	-0.77402	-1.77762	-2.7198	-2.34306	-0.0655344	-3.86144	-0.820288	-2.87352
AS-16	Immune hot	ABSENT	PRESENT	8.89334	3.81734	5.77326	-2.9012	-3.77692	-1.451	-4.07443	2.60944	3.76279	-2.68796	-3.51493	-2.29724	-0.617778	3.45642	5.71119	-1.57665	2.91494	-5.04652	5.59396	-5.25284	5.14561	-2.95216	-3.74598	-4.22635	3.3831	-3.35093
AS-17	Immune hot	PRESENT	PRESENT	9.96	-1.65629	4.62295	-3.20468	-3.78339	1.08518	-2.61891	-0.856988	2.50618	-1.7008	-2.80827	-5.0575	-2.36129	1.05183	2.93576	-3.26522	5.90587	-5.77982	-1.69591	-6.43392	-2.19435	-2.95493	-2.92731	-5.40143	-0.448938	-6.17031
AS-18	Immune intermediate (reclassified immune hot in head & neck subset analysis)	ABSENT	PRESENT	8.72636	-2.86174	1.72898	-0.595205	-0.436875	-0.0789063	0.967905	-1.9755	1.47532	-0.119032	-0.865713	-1.07903	-1.65291	1.63771	0.949772	-0.472311	4.41764	-0.553174	-1.75615	-0.704052	-4.01847	0.313126	0.326764	-1.03378	-1.25015	-1.01418
AS-19	Immune intermediate	PRESENT	ABSENT	8.32287	-0.0803668	2.76674	1.04231	1.60814	-2.63876	4.16048	4.25039	1.33721	0.982145	2.5683	2.70287	1.83558	5.34713	0.0817823	3.60222	5.62865	4.08959	0.938823	3.5684	3.11125	4.21294	1.29204	5.30786	0.397809	3.21931
AS-20	Immune intermediate	ABSENT	ABSENT	7.91718	1.00864	0.0979409	-0.196276	-0.263245	-0.810043	0.674626	-1.29871	3.74684	-1.10998	0.00529145	-0.703339	-0.763206	0.520393	2.98259	-0.935728	-0.193177	-0.0786675	-0.0768822	-0.561259	-1.55578	-0.335412	0.355629	0.481485	0.94738	0.378699
AS-21	Immune intermediate	PRESENT	ABSENT	6.49919	-0.00913044	-2.78175	0.20081	0.988929	-0.362764	-0.844897	-2.06437	-0.807951	-0.173288	1.18419	1.05505	1.84891	-3.87157	-0.22022	-0.531945	-4.72129	0.449283	-1.62987	1.00962	-2.68504	-0.653038	0.975292	0.137883	-0.146553	0.525995
AS-22	Immune intermediate	PRESENT	ABSENT	7.16957	-1.42504	-1.69817	2.54131	3.75027	3.02039	3.69796	2.28776	-0.0745123	2.93848	2.50123	4.01731	3.01172	0.426418	-1.30122	3.3916	2.23084	3.95065	-4.51763	5.50428	1.78311	3.87334	1.83013	5.20039	-0.660766	4.78505
AS-24	Immune intermediate	ABSENT	PRESENT	6.76795	-2.84051	-1.82362	1.60224	1.31303	1.36478	1.38514	-5.24212	-1.27242	1.60271	-0.174487	-0.520441	-0.00870905	-2.14767	-2.74978	-1.50131	-1.15721	0.657924	-1.48145	0.941259	-6.84011	0.539136	0.0222774	0.210414	-1.80152	-0.499882
AS-26	Immune intermediate	PRESENT	ABSENT	7.93456	1.94539	0.985045	2.73191	2.01943	2.36751	4.10873	3.00426	0.505079	3.28113	2.07547	0.725099	1.75488	4.40451	-0.115559	3.32559	3.70044	4.39774	2.43697	3.59242	3.07849	4.35084	1.95314	4.81565	-0.0770755	0.97884
AS-28	Immune intermediate	ABSENT	ABSENT	7.87567	-0.978577	-3.16759	2.05371	2.46695	1.17849	5.43605	2.63354	-2.67228	2.2501	-0.414545	4.18692	-0.870391	0.499303	-5.38579	3.07334	3.22998	3.4307	-6.38627	4.3516	2.02541	3.21914	2.18614	4.03454	-0.788074	4.79213
AS-29	Immune intermediate (reclassified immune hot in head & neck subset analysis)	PRESENT	PRESENT	7.39976	0.69834	1.0027	-1.83098	-1.55711	-1.07432	-1.99408	-0.673183	-0.0639333	-1.28107	-1.36964	-0.735039	-0.444146	-0.21183	1.28821	-1.1906	-1.75766	-1.66666	1.59322	-1.68684	0.177056	-1.53494	-1.33219	-1.69357	0.394885	-0.862232
AS-30	Immune intermediate	PRESENT	ABSENT	8.07268	-0.46036	0.144105	1.01848	0.346946	0.717743	1.97865	-0.425253	1.78164	0.437195	1.2343	-0.211492	0.838059	0.410384	1.59941	1.01283	1.12142	1.37017	-0.832069	1.39795	-0.980739	0.64144	0.770674	1.29794	-0.557583	0.0783603
AS-31	Immune intermediate	PRESENT	ABSENT	8.16765	3.87981	0.0900717	2.17404	0.709707	1.0305	2.73509	3.7518	3.19261	1.34575	1.72438	1.46222	3.59606	2.89268	3.0546	2.76159	1.92085	2.96751	2.9868	2.69335	4.59124	3.10729	0.379906	3.98375	1.64709	2.74723
AS-32	Immune intermediate	PRESENT	ABSENT	7.57196	3.08824	0.943327	3.1036	3.21659	3.08398	6.15314	6.58406	0.864556	3.60309	2.26489	4.50568	3.55408	6.15852	-0.689089	5.5469	5.79875	5.80579	1.61932	5.48287	7.36892	6.04009	2.67014	7.28255	0.016826	6.40918
AS-33	Immune intermediate	PRESENT	ABSENT	7.37348	-3.78638	-1.60005	1.05316	1.03372	3.86315	1.737	-3.70731	0.26004	1.1366	0.291441	-2.92425	-1.80577	-2.59269	-0.364321	-1.25708	-1.62341	-1.09468	-3.00127	-0.0935177	-5.32553	-0.006186	1.33432	-1.83075	-2.36501	-3.06504
AS-34	Immune intermediate	PRESENT	PRESENT	7.3794	-0.394496	0.9742	0.277701	0.708254	-0.396772	0.307229	0.501887	0.487587	0.166867	1.27649	0.813477	0.545594	0.872974	-0.0482032	0.719304	0.271797	0.847793	-0.245395	1.1343	0.0602677	0.330194	0.680791	1.21944	0.46561	1.43867
AS-35	Immune intermediate	PRESENT	ABSENT	8.12382	1.71178	0.742672	1.05831	1.10442	0.111137	1.86038	2.55245	1.05279	0.858594	2.20283	2.34356	2.69532	2.63154	0.59865	2.67485	2.55958	3.05081	2.38526	2.76185	2.84036	1.56295	1.02465	3.5925	1.15218	1.94255
AS-37	Immune intermediate	PRESENT	PRESENT	7.04328	-0.0212635	-0.9687	1.63777	2.1399	2.05985	3.20713	-0.280825	0.385509	3.21237	1.24742	1.41116	1.147	1.17124	-0.563685	2.05347	-0.128518	3.87837	-1.15601	3.44833	0.32167	2.41967	2.68265	2.42769	-3.48727	1.87134
AS-38	Immune intermediate	PRESENT	ABSENT	8.29362	-3.02028	0.587603	0.307298	0.932024	-1.6945	1.30061	-0.675258	0.0496177	-0.0823787	0.766231	1.71751	-0.473158	1.18134	-0.219702	0.938365	2.12235	0.867141	-2.94106	1.56268	-2.78616	1.12625	0.794213	0.944236	-0.668591	0.752207
AS-39	Immune intermediate	PRESENT	ABSENT	6.67281	2.25372	-3.54443	2.47219	1.58691	1.6325	2.20493	0.434113	-2.71257	2.24662	1.66727	1.82274	1.71014	-0.978554	-3.98187	1.1346	-2.61402	2.61097	1.36734	3.26199	1.0585	1.60604	1.20436	2.71039	1.25321	1.84163
AS-41	Immune hot	PRESENT	ABSENT	5.92157	4.32254	1.31019	-0.737121	-1.23701	2.71857	-2.76655	6.82911	-1.24547	0.178957	-0.485732	-0.199066	2.30844	1.84086	0.929331	3.31183	-5.06016	1.11498	5.38163	0.037173	9.83393	-0.800527	-1.51382	1.57575	1.5214	-0.710029
AS-42	Immune intermediate	ABSENT	ABSENT	7.09581	-3.41191	-2.48	2.14564	1.65382	3.64647	2.13556	-3.70532	-4.23474	3.1704	0.401655	-0.0480993	-0.584554	-1.54182	-5.91474	-0.53288	-0.117984	0.695741	-4.23964	1.60677	-3.76763	0.204753	1.87734	-0.0859129	-4.48683	0.11886
AS-43	Immune hot	PRESENT	PRESENT	7.79264	-0.520725	1.98951	-2.34103	-1.58631	-2.41554	-1.84993	-0.761895	1.6939	-2.07217	-1.47154	-0.195297	-1.70952	0.313154	2.99439	-1.68162	1.31958	-2.23605	-0.0379237	-2.18183	-1.19295	-1.0583	-1.28432	-2.28174	0.555081	-0.867534
AS-44	Immune intermediate	PRESENT	ABSENT	7.12378	1.15935	2.02812	0.595678	1.28552	1.1876	2.14872	2.52446	1.97443	1.85554	1.80484	0.87842	2.86939	2.66447	1.97176	2.52588	0.924705	3.41506	1.62137	2.74671	3.78401	2.04831	1.20132	3.42822	-1.09756	1.24048
AS-48	Immune hot	ABSENT	ABSENT	6.83192	1.58433	-0.754664	-0.298056	0.151684	0.240987	-0.445502	2.20395	0.736129	-0.0739409	0.433847	-0.326766	1.29736	-1.20872	0.818875	0.864637	-2.71911	0.917824	1.84803	0.643294	3.12184	0.281884	-0.716151	0.963743	0.224801	-0.58299
AS-49	Immune intermediate	PRESENT	ABSENT	7.16456	0.835583	0.406238	0.478837	0.651852	-1.22241	1.24495	1.44371	1.00846	0.564388	0.0177091	2.14671	-0.0984147	2.00694	0.370944	0.678089	1.61209	0.498194	-0.94099	0.326458	2.41327	1.44611	0.264049	1.43245	0.515762	2.84302
AS-50	Immune intermediate	ABSENT	ABSENT	8.91807	-3.38368	-0.852969	2.82146	2.7861	9.16519	3.34561	-0.912213	0.794408	5.59005	3.61819	-0.207151	1.54082	0.111148	-0.500498	1.44543	2.10266	3.19852	-2.38961	3.95757	-2.41857	2.49479	2.9239	2.98133	-1.2789	0.959411
AS-52	Immune intermediate	ABSENT	PRESENT	6.53174	-3.9496	-3.53894	1.67712	2.45134	3.96843	1.59403	-5.23303	-4.34007	2.90249	0.412115	-0.428301	-1.4857	-2.34189	-6.27143	-1.93643	-1.6903	0.33721	-3.86924	0.499965	-4.53362	-0.478714	1.33343	-1.19406	-4.26208	-0.20197
AS-53	Immune hot	PRESENT	ABSENT	7.08729	3.67082	2.59946	-0.731205	-1.43862	-4.14461	-1.21331	3.07681	1.8082	-1.92192	-0.95112	0.532042	0.592913	2.72063	2.74512	1.44755	1.75037	0.551043	3.4141	-0.714111	3.93885	0.580735	-0.622679	1.24249	2.26461	1.21945
AS-56	Immune hot	PRESENT	ABSENT	6.71202	1.62322	1.36183	0.159359	-0.553007	0.354849	-0.760124	6.46358	1.84675	-0.292856	0.547415	-1.48273	2.38588	1.94506	4.1865	1.49086	-2.1857	0.311515	3.99001	0.296833	7.16619	0.471111	-2.26598	0.811661	-0.58005	-1.82564
AS-57	Immune intermediate	PRESENT	ABSENT	8.37536	-1.15279	0.58174	0.577548	0.749241	-1.44991	3.79634	1.25846	0.351516	0.603198	1.13451	1.70377	1.85187	4.40751	-1.07828	3.08635	5.96857	4.01889	-1.08247	3.24801	-0.0870451	2.80165	0.969969	4.38261	-0.723011	2.18216
AS-58	Immune intermediate	PRESENT	ABSENT	6.80721	0.830058	-0.104327	-0.308669	-0.643666	-2.4384	-1.47167	-1.87446	0.0584313	-0.977655	-0.130494	-0.948124	-1.49397	-1.03897	0.339746	-1.03686	-2.40841	-0.940565	1.14466	-1.13477	-1.46064	-0.69054	0.0220169	-0.48652	-0.0738192	-0.793231
AS-59	Immune cold	PRESENT	ABSENT	5.90285	-1.47683	-2.5834	-1.96356	-1.24324	-3.72852	-3.46121	-4.99701	-3.39769	-2.39073	-0.895686	0.744671	-2.06667	-4.12436	-3.2891	-3.18148	-3.81469	-1.9443	-3.00599	-2.41244	-5.89998	-3.11555	-1.21218	-2.59989	1.18196	0.620057
AS-61	Immune cold	ABSENT	PRESENT	5.5394	-0.28613	-2.9741	-2.407	-1.68508	-2.45105	-4.25442	-5.08623	-2.53304	-2.57424	-1.34803	0.0773133	-2.6681	-4.86395	-1.64183	-3.6053	-5.21875	-2.68553	-2.11334	-2.86106	-5.35777	-3.36323	-1.19683	-3.18846	1.42205	-0.732044
AS-62	Immune intermediate	ABSENT	ABSENT	6.55	2.46574	0.461198	1.87014	2.95768	1.9145	4.37811	3.51062	0.359455	3.12412	2.29994	0.89829	3.70344	3.46377	-0.273223	4.27243	0.975527	6.26397	2.61268	3.64014	5.59282	3.58683	3.04021	4.5786	-2.78708	1.72525
AS-63	Immune intermediate	ABSENT	ABSENT	6.55699	0.626364	-0.452549	-0.296266	-0.860665	0.0797553	-1.22416	-3.40365	-1.43117	0.444687	-0.124339	-1.45432	-2.39333	-0.85419	-0.587128	-2.17389	-1.90559	-1.16695	0.758561	-1.90932	-3.01802	-1.35509	0.447483	-1.70941	-0.0443121	-1.17882
AS-64	Immune hot	ABSENT	PRESENT	8.02074	-1.63811	5.09526	-1.34149	-1.3774	-5.01408	0.11789	1.11218	5.1443	-1.99268	-1.23149	-1.93432	-0.639179	4.96595	5.70165	1.01709	5.803	-0.304585	0.766845	-2.15936	0.473109	0.688236	-1.38272	-0.257422	-0.121982	-1.95335
AS-65	Immune cold	PRESENT	ABSENT	6.05999	1.44748	-1.80678	-2.11354	-1.8057	-6.96469	-3.65616	-4.47734	-1.82813	-3.16621	-2.05079	-0.731049	-1.18001	-3.31907	-0.995217	-2.36104	-5.4479	-2.33464	0.293191	-2.65347	-2.70452	-3.04097	-0.942723	-1.80514	0.370392	-0.748242
AS-66	Immune intermediate (reclassified immune hot in head & neck subset analysis)	PRESENT	PRESENT	7.84662	-2.46233	2.37897	-1.91139	-1.61619	-2.65304	-0.994498	-2.5293	1.95142	-2.27362	-1.74451	-0.233681	-2.95203	1.75306	1.79505	-1.8137	3.92347	-2.51548	-1.70125	-3.18303	-4.43798	0.22611	-1.07014	-3.16117	0.804839	-0.561185
AS-68	Immune hot	ABSENT	PRESENT	8.90978	-0.731771	4.31314	-2.82419	-2.66841	-3.33668	-3.281	0.537101	2.16817	-2.99919	-2.25369	-1.54909	-2.35125	0.408065	3.72692	-1.62571	3.06123	-3.59215	-1.27249	-4.42604	-0.53779	-2.38002	-2.53629	-3.6539	1.61306	-2.0961
AS-69	Immune intermediate (reclassified immune hot in head & neck subset analysis)	ABSENT	ABSENT	7.31829	0.499417	1.02515	-1.31839	-0.431048	-1.61328	-0.764453	0.0846099	1.12285	-1.75755	-0.347067	0.712961	0.147315	0.222607	0.703691	0.720406	1.77279	-0.31638	0.019946	-0.702252	0.0447832	-0.742113	-1.06152	0.391237	0.800046	1.06898
AS-70	Immune hot	ABSENT	ABSENT	6.74472	3.52489	1.48654	-1.17414	-2.1747	1.98636	-3.72152	4.96963	1.73937	-1.55202	-1.9202	-1.86754	-0.861657	-0.949991	4.64362	-1.28212	-3.22097	-4.30675	5.3275	-4.02083	6.38387	-2.09418	-2.54922	-3.95502	2.72666	-2.55222
AS-71	Immune cold	PRESENT	PRESENT	6.07374	-3.33974	-5.08427	-1.15722	-1.20044	-0.372126	-5.58275	-7.74188	-1.88088	-2.62901	-2.08184	-0.729972	-3.37296	-9.41128	-1.36496	-6.30974	-6.34411	-6.66906	-4.53949	-4.27208	-8.17452	-5.98561	-2.26732	-7.45933	1.05731	-0.614079
AS-72	Immune intermediate	PRESENT	ABSENT	7.78316	0.733969	1.11111	2.55157	3.17221	4.64753	4.82999	1.13634	1.18319	3.21066	2.54779	0.377055	2.08809	1.56619	-0.238848	2.61087	2.53269	5.04942	0.644438	5.2813	0.14782	3.55723	2.95901	3.86057	-1.74182	0.669458
AS-73	Immune hot	PRESENT	ABSENT	6.79129	2.98926	1.41402	-0.681412	-0.651602	-0.887958	-3.47033	4.13031	2.92293	-2.37851	0.168431	-0.246345	2.23984	-0.369542	4.43161	0.761544	-1.62963	-2.03058	1.54586	-0.817043	4.96936	-1.37468	-1.96788	-0.359942	3.18419	-0.528478
AS-74	Immune intermediate	ABSENT	ABSENT	7.12051	0.393111	0.265993	0.77054	1.51634	0.833955	1.27739	3.32239	0.822501	1.21361	2.11081	2.00233	2.38865	0.556745	0.606737	2.68843	0.213533	2.2262	0.423257	3.42354	2.6103	1.21266	0.842128	3.11744	0.0251768	1.49825
AS-75	Immune intermediate	PRESENT	ABSENT	6.60243	-1.77033	-0.154171	1.49001	1.41349	3.70474	0.63594	-0.710533	-1.78639	1.10183	0.664532	-0.53792	0.123988	-1.16986	-1.64714	-1.09908	-0.609015	-0.0464738	-1.15072	0.893208	-1.77274	0.416519	1.4344	-0.313901	-0.0297311	0.178341
AS-76	Immune cold	PRESENT	ABSENT	5.02397	0.715445	-4.86947	0.709624	0.126998	2.71452	-3.72315	-1.61556	-5.41372	-0.186935	0.0680465	-2.12119	0.371157	-6.34569	-4.27652	-2.14666	-9.88952	-2.38744	0.976481	-1.11099	-0.392283	-3.25378	-1.59277	-2.02454	0.231808	-1.98602
AS-80	Immune intermediate (reclassified immune hot in head & neck subset analysis)	PRESENT	PRESENT	7.50804	-1.66127	0.492605	-0.375658	-1.0735	-1.44568	-0.393684	-2.03315	-1.32754	-1.94223	-1.04658	-1.04188	-1.62905	-0.0402372	-1.72298	-1.40692	3.23301	-1.98774	-2.11428	-2.02261	-3.46308	-0.694308	-0.276004	-2.29365	-0.26441	-1.52204
AS-81	Immune cold	PRESENT	ABSENT	6.27681	0.215112	-1.57538	-0.274585	-1.54725	-1.50575	-2.35934	-5.09673	-3.00692	-1.47404	-0.927744	-2.42211	-3.49751	-3.70191	-2.18312	-3.10652	-4.60386	-3.46177	0.140601	-2.71976	-5.23359	-2.69418	-0.16421	-2.83866	0.459517	-2.4954
AS-82	Immune intermediate	PRESENT	ABSENT	7.59721	3.5784	-2.05254	2.24828	0.645064	1.38982	1.96522	2.10645	-1.45843	1.11034	2.43534	0.166644	3.17153	0.637691	-2.75016	2.75982	1.6608	2.67411	2.1728	2.46772	1.44737	0.975677	1.2358	2.8645	1.00981	1.60956
AS-84	Immune intermediate	PRESENT	ABSENT	7.95209	0.261516	0.582054	1.37985	1.32294	1.81748	1.47462	5.3604	2.38166	1.63114	2.07544	0.92915	2.94154	2.66771	2.83329	2.76399	1.08976	2.41452	0.463425	3.33823	7.02102	1.92384	0.341107	3.56775	-0.582847	1.17404
AS-85	Immune intermediate	PRESENT	PRESENT	7.68279	-2.13092	1.0536	0.370492	1.25516	0.975281	1.83317	2.65553	0.338164	-0.068624	0.30199	-0.928437	0.585952	0.469083	-0.355826	0.874171	2.74291	0.309729	-1.55767	1.20752	2.6777	0.997931	0.151854	-0.355285	-1.58347	-1.26612
