# Supplementary material for: Spatial transcriptomics reveal topological immune landscapes of Asian head and neck angiosarcoma
Source: Commun Biol. 2023 Apr 27;6:461. doi: 10.1038/s42003-023-04856-5 (PMC10140281; doi:10.1038/s42003-023-04856-5)
Supplement: Supplementary file 7 — Supplementary Data 4 [file 42003_2023_4856_MOESM7_ESM.xlsx]

## Sheet: Supplementary Data 4
Supplementary Data 4. NanoString cell type scores (log2, whole cohort)
Sample ID	Immune cluster	HHV-7 status	UV status	Cytotoxic cells	Macrophages	B-cells	CD45	Treg	Neutrophils	T-cells	Mast cells	CD8 T cells
AS-01	Immune hot	PRESENT	ABSENT	5.76941	8.70762	4.93201	7.85613	4.25954	7.66797	6.18695	7.05251	6.21165
AS-03	Immune intermediate	PRESENT	ABSENT	5.41239	7.01652	5.93929	5.90465	4.40247	5.19845	5.01622	6.70258	5.383
AS-04	Immune cold	PRESENT	ABSENT	3.53294	7.26601	2.31444	4.66054	4.18605	3.65014	4.21021	6.64189	4.10774
AS-05	Immune intermediate	PRESENT	ABSENT	5.94494	8.19091	5.30574	5.67038	5.09374	5.53067	5.38144	5.41082	6.25634
AS-06	Immune intermediate	ABSENT	ABSENT	4.81797	8.31948	5.16857	5.94363	4.00594	5.46749	4.87616	4.6653	4.96471
AS-07	Immune cold	ABSENT	ABSENT	4.04238	6.86608	2.89159	5.08864	3.6742	3.40735	4.11201	6.79908	3.93561
AS-08	Immune hot	PRESENT	ABSENT	4.71057	8.62225	4.75219	7.31976	4.9745	7.42507	4.75762	7.98688	3.84843
AS-09	Immune hot	PRESENT	ABSENT	4.80889	9.23362	3.01903	7.12524	2.7294	6.99493	3.97509	5.05174	3.18993
AS-10	Immune intermediate	PRESENT	ABSENT	5.2654	8.17657	5.12382	5.88252	4.58334	6.48349	4.91482	7.11067	5.43126
AS-11	Immune intermediate	PRESENT	ABSENT	4.80986	7.8478	6.11374	6.40275	4.79379	3.46714	6.20975	6.13111	5.38831
AS-12	Immune hot	PRESENT	ABSENT	8.19653	9.89314	4.49476	8.90357	4.32859	5.62214	7.89128	5.47535	8.16379
AS-13	Immune intermediate	ABSENT	PRESENT	4.24788	6.84044	3.53038	4.65282	4.4311	3.80496	3.68832	5.26355	4.45734
AS-14	Immune cold	ABSENT	PRESENT	3.75022	7.45624	2.35823	4.72614	4.09026	4.93637	3.97963	3.43517	3.96353
AS-15	Immune cold	ABSENT	PRESENT	4.02234	7.19495	3.09196	5.2029	4.33853	5.01705	4.15025	5.87249	4.55011
AS-16	Immune hot	ABSENT	PRESENT	6.59448	10.0727	3.33632	7.87669	3.96128	6.9367	6.30103	4.71733	7.42435
AS-17	Immune hot	PRESENT	PRESENT	7.38085	8.81463	4.32483	7.89701	2.8466	4.48166	7.09658	5.93465	7.62796
AS-18	Immune intermediate (reclassified immune hot in head & neck subset analysis)	ABSENT	PRESENT	6.48638	8.03254	4.60596	6.94212	5.06594	4.42917	6.65972	6.11822	7.08791
AS-19	Immune intermediate	PRESENT	ABSENT	6.80663	9.48059	6.77176	7.6147	6.17305	6.56396	6.89373	6.87878	6.23582
AS-20	Immune intermediate	ABSENT	ABSENT	5.83747	8.2123	4.19193	5.77041	2.56559	5.59575	5.01973	4.94516	6.73712
AS-21	Immune intermediate	PRESENT	ABSENT	3.00464	7.31133	3.19328	4.74498	4.83739	4.66572	4.23046	6.83971	3.1951
AS-22	Immune intermediate	PRESENT	ABSENT	5.57948	6.89168	6.2444	4.44604	6.22485	6.68629	6.29776	6.53668	6.72485
AS-24	Immune intermediate	ABSENT	PRESENT	5.10794	7.24392	4.16308	5.63671	4.72225	3.30928	5.6487	4.35361	4.84388
AS-26	Immune intermediate	PRESENT	ABSENT	5.89768	8.60287	7.16947	6.93725	5.304	6.56676	6.39598	6.23309	6.01485
AS-28	Immune intermediate	ABSENT	ABSENT	6.66206	7.12727	7.24878	3.16763	7.32795	7.72542	6.05762	5.408	7.94007
AS-29	Immune intermediate (reclassified immune hot in head & neck subset analysis)	PRESENT	PRESENT	4.41781	8.7421	4.02181	6.26765	5.08761	5.78487	4.53504	7.43878	4.63588
AS-30	Immune intermediate	PRESENT	ABSENT	5.27276	8.28955	5.22889	6.41099	5.27935	5.33975	5.97595	6.83974	5.01631
AS-31	Immune intermediate	PRESENT	ABSENT	5.35008	8.64899	5.61201	5.52644	6.3909	7.25217	6.06302	5.32007	6.33086
AS-32	Immune intermediate	PRESENT	ABSENT	7.00582	8.95968	7.40224	6.21622	8.19873	8.674	6.91813	6.53665	8.45086
AS-33	Immune intermediate	PRESENT	ABSENT	4.8452	7.39275	3.87812	5.32221	3.85123	4.29165	5.07463	2.87003	4.68271
AS-34	Immune intermediate	PRESENT	PRESENT	6.17641	9.15725	3.42906	6.24994	4.81131	5.43027	5.74378	6.63085	5.55821
AS-35	Immune intermediate	PRESENT	ABSENT	5.63611	8.96239	5.68804	6.30083	5.28718	6.07118	6.05642	7.77953	6.16527
AS-37	Immune intermediate	PRESENT	PRESENT	5.48865	8.39835	4.71634	5.62756	5.39565	5.95915	5.19384	5.66297	5.45223
AS-38	Immune intermediate	PRESENT	ABSENT	5.17132	8.53625	4.43482	6.35235	6.0169	4.2838	6.39508	8.02611	5.96418
AS-39	Immune intermediate	PRESENT	ABSENT	5.17876	6.78377	4.55509	4.06104	5.05693	5.62709	4.32687	3.58813	4.97196
AS-41	Immune hot	PRESENT	ABSENT	4.37603	9.07956	3.4576	7.6003	4.14456	9.19015	3.77169	5.48107	3.30553
AS-42	Immune intermediate	ABSENT	ABSENT	4.93902	7.42654	5.12784	6.03058	3.40252	4.7876	5.86546	4.30204	5.06349
AS-43	Immune hot	PRESENT	PRESENT	5.46846	7.98922	3.90212	6.44498	5.94526	5.63973	5.47629	7.9568	5.99988
AS-44	Immune intermediate	PRESENT	ABSENT	5.79651	9.3052	4.479	6.44888	5.68352	6.60937	5.33475	7.56853	5.6983
AS-48	Immune hot	ABSENT	ABSENT	4.84391	8.09304	2.66491	5.65219	4.39333	6.97264	4.2708	6.40398	4.14015
AS-49	Immune intermediate	PRESENT	ABSENT	5.98917	8.31643	5.09258	5.71346	6.32946	6.58262	5.48004	5.5137	6.67968
AS-50	Immune intermediate	ABSENT	ABSENT	5.82287	7.47379	4.91359	5.23129	4.36815	5.58021	5.78769	4.40313	6.90179
AS-52	Immune intermediate	ABSENT	PRESENT	4.79268	6.71489	4.64289	5.63102	4.38568	4.45164	5.49504	5.41219	5.53892
AS-53	Immune hot	PRESENT	ABSENT	6.0204	9.09809	5.05571	6.99024	5.22539	6.59264	5.8475	6.8876	5.68949
AS-56	Immune hot	PRESENT	ABSENT	3.91148	9.57305	3.32053	6.63953	5.27397	8.11195	4.61087	3.84023	3.5599
AS-57	Immune intermediate	PRESENT	ABSENT	6.55979	7.92306	7.64488	7.49972	5.24918	5.22477	7.20822	7.20224	6.45071
AS-58	Immune intermediate	PRESENT	ABSENT	4.9441	8.75956	4.54059	6.02949	3.15648	4.81937	4.01941	7.50447	4.0858
AS-59	Immune cold	PRESENT	ABSENT	4.4902	7.14176	3.2418	5.52855	4.88674	3.09529	4.66135	7.38461	3.82053
AS-61	Immune cold	ABSENT	PRESENT	3.53181	6.91531	2.12975	4.89954	4.18107	3.40275	4.26949	7.724	4.03112
AS-62	Immune intermediate	ABSENT	ABSENT	5.72762	8.35737	5.10157	6.59032	4.44749	7.16244	5.59681	4.59232	5.71707
AS-63	Immune intermediate	ABSENT	ABSENT	4.57345	7.94878	3.49898	5.79262	3.90892	4.65574	4.87149	6.21575	5.10547
AS-64	Immune hot	ABSENT	PRESENT	7.14201	9.84448	6.82059	7.84905	4.93114	5.59712	6.49128	6.03306	6.75548
AS-65	Immune cold	PRESENT	ABSENT	4.86444	8.29875	2.92025	5.52787	2.71415	4.94608	3.38487	7.72762	3.82534
AS-66	Immune intermediate (reclassified immune hot in head & neck subset analysis)	PRESENT	PRESENT	6.24877	8.02062	5.06061	7.55352	5.13016	3.243	6.76135	7.5079	5.65854
AS-68	Immune hot	ABSENT	PRESENT	5.87422	8.58047	4.01122	6.99008	5.26596	5.35231	5.73069	7.76523	6.58355
AS-69	Immune intermediate (reclassified immune hot in head & neck subset analysis)	ABSENT	ABSENT	6.43125	9.20757	4.74222	6.64579	4.41208	6.35587	6.01155	8.13994	5.9944
AS-70	Immune hot	ABSENT	ABSENT	4.52382	7.89042	2.44749	6.49306	3.65822	7.43643	4.32235	4.24801	3.12878
AS-71	Immune cold	PRESENT	PRESENT	3.2757	5.60731	2.79617	4.65363	1.90561	3.15964	4.01204	3.9621	3.67906
AS-72	Immune intermediate	PRESENT	ABSENT	6.29231	7.79657	4.83072	6.45235	5.34088	5.14484	5.41992	4.89522	5.73302
AS-73	Immune hot	PRESENT	ABSENT	5.54575	9.01436	2.48409	6.38393	4.45665	7.88902	5.00171	7.32271	5.27473
AS-74	Immune intermediate	ABSENT	ABSENT	4.97428	8.03886	5.01144	5.74328	5.85657	7.2288	4.87249	7.34844	6.03686
AS-75	Immune intermediate	PRESENT	ABSENT	4.66037	8.0031	4.67649	6.44578	6.09461	4.9497	5.83539	6.19021	5.79785
AS-76	Immune cold	PRESENT	ABSENT	2.50962	7.41059	1.89447	4.0287	3.22194	6.39121	2.02875	6.53194	4.29495
AS-80	Immune intermediate (reclassified immune hot in head & neck subset analysis)	PRESENT	PRESENT	5.73338	8.06136	6.16045	7.42172	5.5766	4.10271	6.76357	6.18288	6.14835
AS-81	Immune cold	PRESENT	ABSENT	4.38805	8.24014	3.4181	5.32447	2.82691	4.05928	4.44558	6.6853	4.36727
AS-82	Immune intermediate	PRESENT	ABSENT	5.87573	8.78745	5.38758	6.12193	4.65645	6.85745	5.84868	3.27324	5.99549
AS-84	Immune intermediate	PRESENT	ABSENT	4.90318	8.82898	5.14799	5.75637	5.00758	7.71038	5.46008	5.97412	5.93911
AS-85	Immune intermediate	PRESENT	PRESENT	5.91996	7.58964	4.3127	6.47582	4.28568	6.53576	6.55898	4.30456	6.74695
