# Supplementary material for: Spatial transcriptomics reveal topological immune landscapes of Asian head and neck angiosarcoma
Source: Commun Biol. 2023 Apr 27;6:461. doi: 10.1038/s42003-023-04856-5 (PMC10140281; doi:10.1038/s42003-023-04856-5)
Supplement: Supplementary file 8 — Supplementary Data 5 [file 42003_2023_4856_MOESM8_ESM.xlsx]

## Sheet: Supplementary Data 5
Supplementary Data 5. Source data for Figure 6b-d
Sample ID	Cell types	Relative gene expression
AS-17	Myeloid cells	0.194047
AS-17	Myeloid cells	0.354394
AS-17	Immune cells	0.797356
AS-17	Tumor cells/Fibroblasts	0.341142
AS-17	Tumor cells/Fibroblasts	0.378881
AS-17	Myeloid cells	-0.0708331
AS-17	Immune cells	0.76479
AS-17	Myeloid cells	0.0933955
AS-17	Immune-filtrated fibroblasts	0.545031
AS-17	Tumor cells/Fibroblasts	0.440926
AS-17	Immune-filtrated fibroblasts	0.208
AS-17	Myeloid cells	-0.152671
AS-17	Myeloid cells	0.0323386
AS-17	Immune-filtrated fibroblasts	0.235141
AS-17	Immune-filtrated fibroblasts	0.661934
AS-17	Immune cells	0.391809
AS-17	Myeloid cells	0.0360094
AS-17	Myeloid cells	-0.0502709
AS-17	Tumor cells	0.303968
AS-17	Immune cells	0.662941
AS-17	Myeloid cells	0.0108665
AS-17	Tumor cells	0.145477
AS-17	Myeloid cells	-0.00380962
AS-17	Myeloid cells	-0.0176978
AS-17	Immune-filtrated fibroblasts	0.428801
AS-17	Immune cells	0.376827
AS-17	Immune cells	0.346031
AS-17	Myeloid cells	0.20134
AS-17	Immune-filtrated fibroblasts	0.142881
AS-17	Immune-filtrated fibroblasts	0.161418
AS-17	Immune-filtrated fibroblasts	0.285172
AS-17	Myeloid cells	0.189581
AS-17	Myeloid cells	0.133008
AS-17	Immune-filtrated fibroblasts	0.437096
AS-17	Myeloid cells	0.322502
AS-17	Tumor cells	0.474039
AS-17	Myeloid cells	0.0878855
AS-17	Myeloid cells	0.0468933
AS-17	Myeloid cells	-0.00422641
AS-17	Myeloid cells	-0.22969
AS-17	Myeloid cells	0.0499822
AS-17	Myeloid cells	0.279961
AS-17	Tumor cells/Fibroblasts	0.163636
AS-17	Immune cells	0.676301
AS-17	Myeloid cells	0.11735
AS-17	Immune cells	0.602708
AS-17	Myeloid cells	0.182642
AS-17	Immune-filtrated fibroblasts	0.673221
AS-17	Myeloid cells	-0.0655808
AS-17	Myeloid cells	0.157754
AS-17	Immune-filtrated fibroblasts	0.875273
AS-17	Myeloid cells	0.0592478
AS-17	Myeloid cells	0.164509
AS-17	Myeloid cells	0.217586
AS-17	Myeloid cells	0.0345388
AS-17	Myeloid cells	0.160282
AS-17	Tumor cells/Fibroblasts	0.253893
AS-17	Myeloid cells	-0.0863676
AS-17	Myeloid cells	0.154705
AS-17	Immune-filtrated fibroblasts	0.18991
AS-17	Myeloid cells	0.0721782
AS-17	Myeloid cells	0.398183
AS-17	Immune-filtrated fibroblasts	0.230539
AS-17	Myeloid cells	-0.0924792
AS-17	Myeloid cells	0.192946
AS-17	Tumor cells	0.420655
AS-17	Tumor cells	0.312511
AS-17	Myeloid cells	0.118057
AS-17	Myeloid cells	0.00888255
AS-17	Myeloid cells	0.392094
AS-17	Immune-filtrated fibroblasts	0.360683
AS-17	Myeloid cells	0.229484
AS-17	Myeloid cells	0.197792
AS-17	Myeloid cells	-0.0461468
AS-17	Myeloid cells	-0.149406
AS-17	Myeloid cells	0.173686
AS-17	Myeloid cells	0.311238
AS-17	Tumor cells/Fibroblasts	0.163779
AS-17	Immune cells	0.872008
AS-17	Myeloid cells	0.468837
AS-17	Myeloid cells	0.282974
AS-17	Immune cells	0.768976
AS-17	Immune-filtrated fibroblasts	0.529411
AS-17	Myeloid cells	0.0661981
AS-17	Myeloid cells	0.155046
AS-17	Myeloid cells	0.183564
AS-17	Immune-filtrated fibroblasts	0.206971
AS-17	Immune-filtrated fibroblasts	0.160097
AS-17	Myeloid cells	0.219524
AS-17	Myeloid cells	-0.116241
AS-17	Immune cells	0.672652
AS-17	Myeloid cells	0.29947
AS-17	Myeloid cells	0.298377
AS-17	Myeloid cells	-0.013538
AS-17	Tumor cells/Fibroblasts	0.371019
AS-17	Myeloid cells	0.320225
AS-17	Myeloid cells	0.215634
AS-17	Tumor cells/Fibroblasts	0.187623
AS-17	Immune-filtrated fibroblasts	0.644601
AS-17	Immune-filtrated fibroblasts	0.516395
AS-17	Myeloid cells	0.0434074
AS-17	Immune-filtrated fibroblasts	0.355227
AS-17	Tumor cells/Fibroblasts	0.362822
AS-17	Myeloid cells	0.14041
AS-17	Immune cells	0.443727
AS-17	Immune-filtrated fibroblasts	0.32633
AS-17	Tumor cells/Fibroblasts	0.258278
AS-17	Myeloid cells	0.0565893
AS-17	Myeloid cells	0.194971
AS-17	Myeloid cells	-0.0904911
AS-17	Myeloid cells	0.25197
AS-17	Myeloid cells	0.114901
AS-17	Myeloid cells	0.0141111
AS-17	Myeloid cells	0.362214
AS-17	Tumor cells/Fibroblasts	0.221016
AS-17	Immune-filtrated fibroblasts	0.258344
AS-17	Myeloid cells	-0.0970693
AS-17	Myeloid cells	-0.00399383
AS-17	Immune cells	0.709311
AS-17	Myeloid cells	0.0452146
AS-17	Tumor cells	0.129154
AS-17	Immune-filtrated fibroblasts	0.255731
AS-17	Myeloid cells	-0.0179855
AS-17	Tumor cells/Fibroblasts	0.24443
AS-17	Myeloid cells	0.103781
AS-17	Myeloid cells	0.113431
AS-17	Tumor cells	0.177182
AS-17	Myeloid cells	-0.0233869
AS-17	Myeloid cells	-0.0632598
AS-17	Myeloid cells	0.115599
AS-17	Myeloid cells	0.184917
AS-17	Myeloid cells	-0.177254
AS-17	Myeloid cells	0.179305
AS-17	Myeloid cells	0.227638
AS-17	Myeloid cells	0.252397
AS-17	Myeloid cells	0.0923445
AS-17	Immune-filtrated fibroblasts	0.483496
AS-17	Myeloid cells	0.0223081
AS-17	Tumor cells/Fibroblasts	0.0666158
AS-17	Immune-filtrated fibroblasts	0.483161
AS-17	Myeloid cells	0.0740616
AS-17	Myeloid cells	0.206668
AS-17	Myeloid cells	0.182439
AS-17	Myeloid cells	-0.0388921
AS-17	Tumor cells/Fibroblasts	0.294754
AS-17	Immune-filtrated fibroblasts	0.761029
AS-17	Tumor cells	0.112262
AS-17	Immune cells	1.09704
AS-17	Tumor cells/Fibroblasts	0.0788198
AS-17	Myeloid cells	0.145413
AS-17	Immune cells	0.344074
AS-17	Myeloid cells	0.144321
AS-17	Tumor cells/Fibroblasts	0.272726
AS-17	Immune cells	0.992781
AS-17	Myeloid cells	0.074209
AS-17	Myeloid cells	0.0802515
AS-17	Tumor cells	0.0180797
AS-17	Myeloid cells	0.25174
AS-17	Myeloid cells	-0.00503379
AS-17	Immune-filtrated fibroblasts	0.415718
AS-17	Myeloid cells	0.00951397
AS-17	Immune-filtrated fibroblasts	0.493051
AS-17	Immune-filtrated fibroblasts	0.364781
AS-17	Myeloid cells	0.0304697
AS-17	Immune-filtrated fibroblasts	0.514154
AS-17	Myeloid cells	0.256926
AS-17	Myeloid cells	0.259321
AS-17	Tumor cells	0.397003
AS-17	Myeloid cells	0.210565
AS-17	Myeloid cells	-0.0915843
AS-17	Myeloid cells	-0.0391267
AS-17	Tumor cells	0.378204
AS-17	Myeloid cells	0.0969613
AS-17	Tumor cells	-0.232357
AS-17	Myeloid cells	0.142642
AS-17	Myeloid cells	0.282476
AS-17	Immune-filtrated fibroblasts	0.301673
AS-17	Myeloid cells	0.309118
AS-17	Myeloid cells	0.00735889
AS-17	Myeloid cells	0.0920939
AS-17	Myeloid cells	0.263329
AS-17	Myeloid cells	0.0777015
AS-17	Tumor cells	-0.144242
AS-17	Tumor cells	0.128569
AS-17	Myeloid cells	0.259812
AS-17	Immune-filtrated fibroblasts	0.505579
AS-17	Myeloid cells	0.174675
AS-17	Myeloid cells	0.0392466
AS-17	Immune cells	0.926686
AS-17	Myeloid cells	0.531281
AS-17	Myeloid cells	0.257795
AS-17	Myeloid cells	-0.0739019
AS-17	Myeloid cells	0.0179633
AS-17	Myeloid cells	0.107751
AS-17	Immune-filtrated fibroblasts	0.737326
AS-17	Myeloid cells	-0.00886117
AS-17	Myeloid cells	0.0231449
AS-17	Myeloid cells	0.243981
AS-17	Myeloid cells	-0.108423
AS-17	Myeloid cells	0.533871
AS-17	Immune cells	1.02929
AS-17	Myeloid cells	0.213323
AS-17	Myeloid cells	0.102314
AS-17	Myeloid cells	0.210483
AS-17	Myeloid cells	0.192545
AS-17	Myeloid cells	-0.0976508
AS-17	Immune-filtrated fibroblasts	0.51678
AS-17	Tumor cells/Fibroblasts	0.283229
AS-17	Myeloid cells	0.285899
AS-17	Myeloid cells	0.0301469
AS-17	Myeloid cells	0.115036
AS-17	Myeloid cells	-0.000396771
AS-17	Myeloid cells	0.127299
AS-17	Myeloid cells	0.0541476
AS-17	Myeloid cells	0.191364
AS-17	Tumor cells	0.01326
AS-17	Immune-filtrated fibroblasts	0.380491
AS-17	Myeloid cells	0.423928
AS-17	Myeloid cells	-0.121153
AS-17	Tumor cells/Fibroblasts	0.0927121
AS-17	Myeloid cells	0.063306
AS-17	Immune-filtrated fibroblasts	0.374235
AS-17	Myeloid cells	0.0967268
AS-17	Immune-filtrated fibroblasts	0.580553
AS-17	Immune-filtrated fibroblasts	0.690931
AS-17	Immune-filtrated fibroblasts	0.365151
AS-17	Myeloid cells	0.158529
AS-17	Tumor cells/Fibroblasts	0.414027
AS-17	Tumor cells	0.255851
AS-17	Immune cells	0.731427
AS-17	Tumor cells/Fibroblasts	0.456355
AS-17	Tumor cells/Fibroblasts	0.538434
AS-17	Immune-filtrated fibroblasts	0.599639
AS-17	Myeloid cells	0.183385
AS-17	Myeloid cells	-0.0744779
AS-17	Myeloid cells	0.104015
AS-17	Myeloid cells	0.13762
AS-17	Myeloid cells	0.244698
AS-17	Myeloid cells	0.118286
AS-17	Immune-filtrated fibroblasts	0.390492
AS-17	Immune-filtrated fibroblasts	0.649997
AS-17	Myeloid cells	0.0812062
AS-17	Myeloid cells	0.323254
AS-17	Myeloid cells	-0.0862856
AS-17	Myeloid cells	0.398358
AS-17	Myeloid cells	0.173374
AS-17	Immune-filtrated fibroblasts	0.384895
AS-17	Myeloid cells	-0.138283
AS-17	Myeloid cells	0.150486
AS-17	Immune-filtrated fibroblasts	0.292664
AS-17	Myeloid cells	0.12534
AS-17	Myeloid cells	0.0197431
AS-17	Myeloid cells	0.109393
AS-17	Tumor cells/Fibroblasts	0.347392
AS-17	Myeloid cells	0.103483
AS-17	Myeloid cells	0.181792
AS-17	Myeloid cells	0.271829
AS-17	Myeloid cells	0.0537204
AS-17	Tumor cells/Fibroblasts	0.275347
AS-17	Immune-filtrated fibroblasts	0.463759
AS-17	Myeloid cells	0.289679
AS-17	Immune cells	0.89101
AS-17	Myeloid cells	0.0211634
AS-17	Myeloid cells	0.048481
AS-17	Myeloid cells	0.077048
AS-17	Myeloid cells	0.00825601
AS-17	Immune cells	0.704608
AS-17	Immune cells	0.899382
AS-17	Immune cells	0.406418
AS-17	Myeloid cells	-0.0294908
AS-17	Tumor cells/Fibroblasts	0.150399
AS-17	Immune-filtrated fibroblasts	0.458287
AS-17	Tumor cells/Fibroblasts	0.102939
AS-17	Myeloid cells	0.129484
AS-17	Myeloid cells	0.0646064
AS-17	Myeloid cells	0.162988
AS-17	Myeloid cells	0.139661
AS-17	Myeloid cells	0.200396
AS-17	Myeloid cells	0.225994
AS-17	Tumor cells/Fibroblasts	0.342237
AS-17	Immune-filtrated fibroblasts	0.258363
AS-17	Tumor cells/Fibroblasts	0.0381786
AS-17	Myeloid cells	0.226087
AS-17	Myeloid cells	0.00209612
AS-17	Myeloid cells	-0.0309941
AS-17	Myeloid cells	0.132308
AS-17	Myeloid cells	0.168033
AS-17	Tumor cells	0.144701
AS-17	Immune-filtrated fibroblasts	0.466671
AS-17	Myeloid cells	0.31957
AS-17	Myeloid cells	0.0764986
AS-17	Immune cells	0.883239
AS-17	Myeloid cells	0.0515818
AS-17	Myeloid cells	0.261119
AS-17	Immune-filtrated fibroblasts	0.535117
AS-17	Myeloid cells	0.105449
AS-17	Myeloid cells	0.291123
AS-17	Myeloid cells	0.432674
AS-17	Immune-filtrated fibroblasts	0.415157
AS-17	Myeloid cells	0.152179
AS-17	Immune-filtrated fibroblasts	0.425907
AS-17	Myeloid cells	0.251201
AS-17	Myeloid cells	0.120575
AS-17	Myeloid cells	0.078691
AS-17	Myeloid cells	0.0243471
AS-17	Myeloid cells	-0.0582046
AS-17	Myeloid cells	-0.0565188
AS-17	Myeloid cells	0.22534
AS-17	Tumor cells/Fibroblasts	0.524573
AS-17	Tumor cells/Fibroblasts	0.457018
AS-17	Myeloid cells	-0.0335325
AS-17	Myeloid cells	-0.0306612
AS-17	Myeloid cells	0.239011
AS-17	Myeloid cells	0.13267
AS-17	Myeloid cells	0.0757351
AS-17	Tumor cells	0.372686
AS-17	Myeloid cells	-0.139591
AS-17	Myeloid cells	0.125829
AS-17	Tumor cells/Fibroblasts	0.329438
AS-17	Myeloid cells	-0.080027
AS-17	Immune-filtrated fibroblasts	0.419771
AS-17	Myeloid cells	0.0691448
AS-17	Myeloid cells	-0.0394718
AS-17	Myeloid cells	0.0794183
AS-17	Myeloid cells	-0.0282784
AS-17	Myeloid cells	-0.113066
AS-17	Immune cells	0.835149
AS-17	Myeloid cells	0.252849
AS-17	Immune cells	0.211621
AS-17	Tumor cells/Fibroblasts	0.0769457
AS-17	Myeloid cells	-0.145507
AS-17	Myeloid cells	0.298418
AS-17	Immune cells	0.860505
AS-17	Immune-filtrated fibroblasts	0.379427
AS-17	Myeloid cells	0.0200269
AS-17	Myeloid cells	0.055738
AS-17	Tumor cells/Fibroblasts	0.11729
AS-17	Myeloid cells	0.0184066
AS-17	Myeloid cells	0.0191408
AS-17	Tumor cells/Fibroblasts	0.144487
AS-17	Tumor cells	-0.034625
AS-17	Myeloid cells	0.0589629
AS-17	Myeloid cells	0.134245
AS-17	Myeloid cells	0.186833
AS-17	Myeloid cells	-0.220357
AS-17	Myeloid cells	0.147048
AS-17	Myeloid cells	0.17101
AS-17	Myeloid cells	0.304792
AS-17	Myeloid cells	0.302918
AS-17	Myeloid cells	0.0439013
AS-17	Myeloid cells	0.161396
AS-17	Immune-filtrated fibroblasts	0.242287
AS-17	Myeloid cells	0.0177987
AS-17	Myeloid cells	0.281398
AS-17	Myeloid cells	-0.196872
AS-17	Myeloid cells	0.272505
AS-17	Myeloid cells	0.0878583
AS-17	Tumor cells/Fibroblasts	0.0974959
AS-17	Tumor cells/Fibroblasts	0.0843709
AS-17	Myeloid cells	0.102445
AS-17	Immune cells	0.602102
AS-17	Myeloid cells	-0.168711
AS-17	Myeloid cells	0.317164
AS-17	Tumor cells	0.182068
AS-17	Immune cells	0.791714
AS-17	Myeloid cells	0.160262
AS-17	Immune-filtrated fibroblasts	0.329144
AS-17	Tumor cells/Fibroblasts	0.202668
AS-17	Myeloid cells	0.012719
AS-17	Myeloid cells	0.0150137
AS-17	Myeloid cells	0.247238
AS-17	Myeloid cells	0.101294
AS-17	Myeloid cells	-0.0728315
AS-17	Immune cells	0.786359
AS-17	Myeloid cells	0.141007
AS-17	Immune-filtrated fibroblasts	0.177054
AS-17	Myeloid cells	0.0386248
AS-17	Tumor cells	0.0897998
AS-17	Immune cells	0.930489
AS-17	Immune-filtrated fibroblasts	0.392769
AS-17	Myeloid cells	-0.098881
AS-17	Immune cells	0.76482
AS-17	Myeloid cells	0.14569
AS-17	Immune cells	0.320812
AS-17	Myeloid cells	-0.0398827
AS-17	Myeloid cells	-0.0156001
AS-17	Tumor cells	0.314662
AS-17	Myeloid cells	0.0137296
AS-17	Immune cells	0.774816
AS-17	Myeloid cells	0.0763383
AS-17	Immune-filtrated fibroblasts	0.483064
AS-17	Myeloid cells	0.263082
AS-17	Myeloid cells	0.0363187
AS-17	Myeloid cells	-0.127052
AS-17	Myeloid cells	0.0805249
AS-17	Myeloid cells	0.0812456
AS-17	Myeloid cells	-0.0444096
AS-17	Tumor cells/Fibroblasts	0.492438
AS-17	Immune cells	1.02687
AS-17	Myeloid cells	0.0788517
AS-17	Myeloid cells	-0.0176096
AS-17	Myeloid cells	-0.203109
AS-17	Immune cells	0.967303
AS-17	Immune cells	0.508884
AS-17	Tumor cells/Fibroblasts	0.024795
AS-17	Tumor cells/Fibroblasts	0.0878206
AS-17	Immune cells	0.611049
AS-17	Immune-filtrated fibroblasts	0.342307
AS-17	Myeloid cells	0.0429937
AS-17	Immune-filtrated fibroblasts	0.840738
AS-17	Immune cells	0.468889
AS-17	Myeloid cells	-0.0502226
AS-17	Myeloid cells	0.201663
AS-17	Myeloid cells	0.038292
AS-17	Myeloid cells	0.0586627
AS-17	Immune-filtrated fibroblasts	0.703048
AS-17	Immune-filtrated fibroblasts	0.499728
AS-17	Immune cells	1.06377
AS-17	Myeloid cells	0.0142808
AS-17	Myeloid cells	-0.144964
AS-17	Tumor cells	0.45615
AS-17	Myeloid cells	0.10532
AS-17	Immune-filtrated fibroblasts	0.57842
AS-17	Tumor cells	0.480205
AS-17	Immune cells	0.841354
AS-17	Immune-filtrated fibroblasts	0.293217
AS-17	Immune-filtrated fibroblasts	0.442113
AS-17	Myeloid cells	0.0339832
AS-17	Myeloid cells	0.0229817
AS-17	Immune cells	0.572701
AS-17	Myeloid cells	0.0505622
AS-17	Immune-filtrated fibroblasts	0.392209
AS-17	Myeloid cells	0.102254
AS-17	Myeloid cells	0.116559
AS-17	Tumor cells/Fibroblasts	0.125766
AS-17	Myeloid cells	0.0169768
AS-17	Myeloid cells	-0.0287405
AS-17	Immune cells	0.503177
AS-17	Immune-filtrated fibroblasts	0.54536
AS-17	Myeloid cells	0.000976552
AS-17	Immune-filtrated fibroblasts	0.142254
AS-17	Immune cells	0.889077
AS-17	Myeloid cells	-0.0296885
AS-17	Myeloid cells	0.278276
AS-17	Immune cells	0.860103
AS-17	Myeloid cells	0.201731
AS-17	Myeloid cells	0.170677
AS-17	Myeloid cells	0.00586402
AS-17	Myeloid cells	0.137496
AS-17	Immune-filtrated fibroblasts	0.369286
AS-17	Myeloid cells	0.0266891
AS-17	Myeloid cells	0.16774
AS-17	Myeloid cells	0.0807501
AS-17	Myeloid cells	0.313169
AS-17	Myeloid cells	0.130705
AS-17	Immune-filtrated fibroblasts	0.564581
AS-17	Myeloid cells	0.164721
AS-17	Myeloid cells	-0.0670152
AS-17	Myeloid cells	0.131628
AS-17	Myeloid cells	0.0380388
AS-17	Myeloid cells	0.103096
AS-17	Myeloid cells	0.0249675
AS-17	Myeloid cells	0.0586239
AS-17	Myeloid cells	-0.0703871
AS-17	Myeloid cells	0.0274991
AS-17	Tumor cells/Fibroblasts	0.0996935
AS-17	Myeloid cells	0.0641065
AS-17	Immune cells	0.75269
AS-17	Myeloid cells	0.279596
AS-17	Myeloid cells	0.192494
AS-17	Myeloid cells	0.160403
AS-17	Tumor cells/Fibroblasts	0.355238
AS-17	Myeloid cells	0.117601
AS-17	Myeloid cells	0.255419
AS-17	Myeloid cells	0.186102
AS-17	Immune cells	0.985251
AS-17	Myeloid cells	-0.0508548
AS-17	Immune-filtrated fibroblasts	0.208308
AS-17	Myeloid cells	0.286802
AS-17	Tumor cells/Fibroblasts	0.402058
AS-17	Myeloid cells	0.255783
AS-17	Myeloid cells	-0.00694764
AS-17	Tumor cells	0.362349
AS-17	Tumor cells/Fibroblasts	0.181568
AS-17	Myeloid cells	0.0840115
AS-17	Myeloid cells	0.179347
AS-17	Myeloid cells	-0.055771
AS-17	Immune cells	0.687512
AS-17	Myeloid cells	0.110244
AS-17	Tumor cells/Fibroblasts	0.342649
AS-17	Myeloid cells	0.135061
AS-17	Myeloid cells	0.0430546
AS-17	Tumor cells/Fibroblasts	0.489864
AS-17	Myeloid cells	0.179755
AS-17	Myeloid cells	0.093778
AS-17	Myeloid cells	0.0247315
AS-17	Myeloid cells	0.18404
AS-17	Immune cells	0.333845
AS-17	Immune cells	0.657291
AS-17	Myeloid cells	0.0396174
AS-17	Myeloid cells	0.0291186
AS-17	Myeloid cells	0.0416597
AS-17	Myeloid cells	0.156234
AS-17	Myeloid cells	-0.00914828
AS-17	Myeloid cells	0.137582
AS-17	Myeloid cells	-0.0860229
AS-17	Immune cells	0.643535
AS-17	Tumor cells/Fibroblasts	0.452949
AS-17	Myeloid cells	-0.172292
AS-17	Myeloid cells	0.140641
AS-17	Myeloid cells	0.106672
AS-17	Myeloid cells	0.0294307
AS-17	Myeloid cells	0.104592
AS-17	Myeloid cells	0.143802
AS-17	Myeloid cells	0.221821
AS-17	Immune-filtrated fibroblasts	0.598047
AS-17	Myeloid cells	-0.00156587
AS-17	Myeloid cells	0.188542
AS-17	Myeloid cells	0.0788231
AS-17	Immune cells	0.979519
AS-17	Tumor cells/Fibroblasts	0.395642
AS-17	Myeloid cells	-0.0536047
AS-17	Tumor cells	-0.00188975
AS-17	Immune-filtrated fibroblasts	0.916314
AS-17	Tumor cells	0.0390973
AS-17	Myeloid cells	0.0919812
AS-17	Immune-filtrated fibroblasts	0.652692
AS-17	Myeloid cells	0.0862373
AS-17	Myeloid cells	0.116742
AS-17	Myeloid cells	-0.065269
AS-17	Myeloid cells	0.196596
AS-17	Immune cells	0.907211
AS-17	Myeloid cells	0.0221697
AS-17	Myeloid cells	0.330598
AS-17	Myeloid cells	0.251621
AS-17	Myeloid cells	0.124876
AS-17	Immune cells	0.468695
AS-17	Immune-filtrated fibroblasts	0.50053
AS-17	Immune cells	0.712384
AS-17	Myeloid cells	0.0035337
AS-17	Myeloid cells	-0.0360381
AS-17	Myeloid cells	-0.00977332
AS-17	Myeloid cells	0.0887884
AS-17	Myeloid cells	0.0146034
AS-17	Immune-filtrated fibroblasts	0.300767
AS-17	Myeloid cells	0.0627377
AS-17	Tumor cells	0.332977
AS-17	Myeloid cells	0.155381
AS-17	Myeloid cells	0.233009
AS-17	Myeloid cells	0.115811
AS-17	Myeloid cells	0.0998915
AS-17	Myeloid cells	-0.0640361
AS-17	Myeloid cells	0.111815
AS-17	Tumor cells/Fibroblasts	0.473758
AS-17	Immune-filtrated fibroblasts	0.622233
AS-17	Myeloid cells	0.153336
AS-17	Tumor cells/Fibroblasts	0.282005
AS-17	Immune cells	0.413009
AS-17	Myeloid cells	0.129448
AS-17	Myeloid cells	0.0214539
AS-17	Immune-filtrated fibroblasts	0.47598
AS-17	Immune cells	0.927084
AS-17	Myeloid cells	0.106559
AS-17	Tumor cells/Fibroblasts	0.255661
AS-17	Myeloid cells	-0.0250273
AS-17	Myeloid cells	-0.0690271
AS-17	Myeloid cells	-0.126958
AS-17	Tumor cells/Fibroblasts	0.20583
AS-17	Immune-filtrated fibroblasts	0.358879
AS-17	Tumor cells/Fibroblasts	0.190549
AS-17	Myeloid cells	0.136135
AS-17	Myeloid cells	0.0367847
AS-17	Tumor cells	0.195597
AS-17	Myeloid cells	-0.0324156
AS-17	Myeloid cells	0.241407
AS-17	Myeloid cells	-0.0347087
AS-17	Myeloid cells	0.102415
AS-17	Immune-filtrated fibroblasts	0.125294
AS-17	Myeloid cells	0.0495727
AS-17	Immune-filtrated fibroblasts	0.0720175
AS-17	Immune-filtrated fibroblasts	0.801167
AS-17	Myeloid cells	0.256585
AS-17	Myeloid cells	0.169387
AS-17	Myeloid cells	0.180209
AS-17	Myeloid cells	0.0114441
AS-17	Myeloid cells	-0.0385581
AS-17	Myeloid cells	0.11114
AS-17	Myeloid cells	0.0950224
AS-17	Myeloid cells	-0.00283412
AS-17	Immune-filtrated fibroblasts	0.755724
AS-17	Immune cells	0.910949
AS-17	Myeloid cells	0.051501
AS-17	Myeloid cells	-0.0817446
AS-17	Myeloid cells	-0.171564
AS-17	Myeloid cells	0.0259853
AS-17	Immune cells	0.764141
AS-17	Immune cells	0.601338
AS-17	Myeloid cells	0.189043
AS-17	Myeloid cells	0.116414
AS-17	Immune cells	0.699617
AS-17	Immune cells	0.795103
AS-17	Tumor cells/Fibroblasts	0.37684
AS-17	Myeloid cells	0.184183
AS-17	Myeloid cells	0.0408835
AS-17	Myeloid cells	0.0115575
AS-17	Myeloid cells	0.339057
AS-17	Immune-filtrated fibroblasts	0.35746
AS-17	Myeloid cells	0.0687676
AS-17	Immune-filtrated fibroblasts	0.386209
AS-17	Tumor cells	0.0513145
AS-17	Myeloid cells	0.0152971
AS-17	Immune cells	0.786398
AS-17	Immune cells	0.430765
AS-17	Immune cells	1.01279
AS-17	Immune cells	0.675533
AS-17	Myeloid cells	0.32913
AS-17	Myeloid cells	-0.315144
AS-17	Tumor cells/Fibroblasts	0.347258
AS-17	Immune-filtrated fibroblasts	0.393108
AS-17	Myeloid cells	0.0689114
AS-17	Myeloid cells	0.338078
AS-17	Myeloid cells	0.0870652
AS-17	Myeloid cells	-0.116542
AS-17	Myeloid cells	-0.154116
AS-17	Immune-filtrated fibroblasts	0.666445
AS-17	Myeloid cells	0.219169
AS-17	Myeloid cells	0.0197468
AS-17	Tumor cells/Fibroblasts	0.167734
AS-17	Tumor cells	0.204914
AS-17	Myeloid cells	-0.0632844
AS-17	Myeloid cells	0.0996368
AS-17	Myeloid cells	-0.0450186
AS-17	Myeloid cells	0.139242
AS-17	Immune-filtrated fibroblasts	0.198912
AS-17	Immune-filtrated fibroblasts	0.279348
AS-17	Immune cells	0.63059
AS-17	Myeloid cells	0.0557745
AS-17	Tumor cells	0.200012
AS-17	Immune-filtrated fibroblasts	0.271812
AS-17	Myeloid cells	0.00250173
AS-17	Myeloid cells	0.0367113
AS-17	Myeloid cells	0.0175305
AS-17	Tumor cells/Fibroblasts	0.309071
AS-17	Myeloid cells	0.128282
AS-17	Myeloid cells	0.159793
AS-17	Myeloid cells	0.154736
AS-17	Myeloid cells	0.266819
AS-17	Myeloid cells	0.222089
AS-17	Myeloid cells	0.127369
AS-17	Myeloid cells	-0.200255
AS-17	Myeloid cells	0.0410162
AS-17	Immune-filtrated fibroblasts	0.649136
AS-17	Myeloid cells	-0.0200135
AS-17	Myeloid cells	0.10972
AS-17	Tumor cells/Fibroblasts	0.163364
AS-17	Immune cells	0.91368
AS-17	Myeloid cells	0.175296
AS-17	Myeloid cells	0.137105
AS-17	Myeloid cells	0.0594034
AS-17	Myeloid cells	0.299504
AS-17	Myeloid cells	0.054941
AS-17	Myeloid cells	0.211884
AS-17	Tumor cells/Fibroblasts	0.329973
AS-17	Myeloid cells	0.108524
AS-17	Immune-filtrated fibroblasts	0.29328
AS-17	Myeloid cells	0.241761
AS-17	Tumor cells/Fibroblasts	0.343301
AS-17	Tumor cells/Fibroblasts	0.144977
AS-17	Myeloid cells	0.0260234
AS-17	Tumor cells	0.0872009
AS-17	Immune-filtrated fibroblasts	0.251467
AS-17	Myeloid cells	0.0523805
AS-17	Tumor cells/Fibroblasts	0.207652
AS-17	Immune cells	0.912869
AS-17	Myeloid cells	-0.0264992
AS-17	Myeloid cells	0.234909
AS-17	Tumor cells/Fibroblasts	0.528317
AS-17	Myeloid cells	-0.0557858
AS-17	Immune-filtrated fibroblasts	0.162975
AS-17	Immune-filtrated fibroblasts	0.580225
AS-17	Myeloid cells	0.276218
AS-17	Immune-filtrated fibroblasts	0.835634
AS-17	Myeloid cells	0.139246
AS-17	Myeloid cells	0.153535
AS-17	Immune-filtrated fibroblasts	0.192316
AS-17	Myeloid cells	0.0750825
AS-17	Myeloid cells	0.167631
AS-17	Myeloid cells	0.00324788
AS-17	Myeloid cells	-0.0355477
AS-17	Immune-filtrated fibroblasts	0.147934
AS-17	Tumor cells/Fibroblasts	0.212065
AS-17	Myeloid cells	-0.117761
AS-17	Immune cells	0.768193
AS-17	Myeloid cells	0.157918
AS-17	Immune-filtrated fibroblasts	0.4183
AS-17	Immune-filtrated fibroblasts	0.35827
AS-17	Immune-filtrated fibroblasts	0.431136
AS-17	Myeloid cells	0.00670801
AS-17	Myeloid cells	0.33314
AS-17	Myeloid cells	0.262942
AS-17	Myeloid cells	-0.0093619
AS-17	Myeloid cells	0.0859613
AS-17	Myeloid cells	0.0358419
AS-17	Tumor cells/Fibroblasts	0.0844466
AS-17	Immune-filtrated fibroblasts	0.157326
AS-17	Immune-filtrated fibroblasts	0.383197
AS-17	Immune-filtrated fibroblasts	0.417109
AS-17	Myeloid cells	0.135584
AS-17	Immune-filtrated fibroblasts	0.544333
AS-17	Myeloid cells	0.481013
AS-17	Myeloid cells	0.12682
AS-17	Myeloid cells	0.148238
AS-17	Myeloid cells	-0.0930567
AS-17	Myeloid cells	0.0228123
AS-17	Myeloid cells	-0.0336005
AS-17	Immune cells	0.714713
AS-17	Myeloid cells	-0.0884206
AS-17	Immune cells	0.816689
AS-17	Immune cells	0.711193
AS-17	Myeloid cells	0.0409892
AS-17	Myeloid cells	0.149887
AS-17	Tumor cells/Fibroblasts	0.1087
AS-17	Myeloid cells	0.220428
AS-17	Tumor cells/Fibroblasts	0.265769
AS-17	Myeloid cells	-0.0528193
AS-17	Myeloid cells	0.185037
AS-17	Immune-filtrated fibroblasts	0.301281
AS-17	Immune cells	0.461219
AS-17	Myeloid cells	-0.102114
AS-17	Myeloid cells	0.258535
AS-17	Myeloid cells	0.187005
AS-17	Immune-filtrated fibroblasts	0.580651
AS-17	Myeloid cells	0.166928
AS-17	Myeloid cells	0.0839181
AS-17	Immune-filtrated fibroblasts	0.502043
AS-17	Myeloid cells	0.229375
AS-17	Immune-filtrated fibroblasts	0.30968
AS-17	Immune-filtrated fibroblasts	0.470349
AS-17	Tumor cells/Fibroblasts	0.516526
AS-17	Immune-filtrated fibroblasts	0.662725
AS-17	Myeloid cells	0.235857
AS-17	Immune-filtrated fibroblasts	0.546749
AS-17	Myeloid cells	-0.0141443
AS-17	Myeloid cells	0.366807
AS-17	Immune-filtrated fibroblasts	0.47667
AS-17	Myeloid cells	0.102588
AS-17	Immune-filtrated fibroblasts	0.119971
AS-17	Myeloid cells	0.10363
AS-17	Immune cells	0.777331
AS-17	Tumor cells	0.192788
AS-17	Tumor cells/Fibroblasts	0.645671
AS-17	Myeloid cells	0.132474
AS-17	Myeloid cells	0.129039
AS-17	Myeloid cells	-0.0346805
AS-17	Tumor cells/Fibroblasts	0.0608991
AS-17	Myeloid cells	0.166575
AS-17	Immune cells	0.842641
AS-17	Myeloid cells	0.333512
AS-17	Myeloid cells	0.20761
AS-17	Immune-filtrated fibroblasts	0.617081
AS-17	Tumor cells/Fibroblasts	0.283926
AS-17	Immune-filtrated fibroblasts	0.328822
AS-17	Immune-filtrated fibroblasts	0.213468
AS-17	Tumor cells/Fibroblasts	0.0390468
AS-17	Immune-filtrated fibroblasts	0.209561
AS-17	Myeloid cells	0.12226
AS-17	Tumor cells/Fibroblasts	0.392693
AS-17	Tumor cells/Fibroblasts	0.138024
AS-17	Myeloid cells	0.022956
AS-17	Myeloid cells	0.0318569
AS-17	Myeloid cells	0.145847
AS-17	Tumor cells/Fibroblasts	0.286331
AS-17	Immune-filtrated fibroblasts	0.319681
AS-17	Myeloid cells	-0.107525
AS-17	Myeloid cells	0.0388532
AS-17	Immune-filtrated fibroblasts	0.784358
AS-17	Myeloid cells	0.142511
AS-17	Myeloid cells	0.0241707
AS-17	Immune-filtrated fibroblasts	0.187009
AS-17	Myeloid cells	-0.0251648
AS-17	Immune-filtrated fibroblasts	0.56448
AS-17	Immune cells	0.954194
AS-17	Myeloid cells	0.0903412
AS-17	Myeloid cells	-0.0475244
AS-17	Immune cells	0.37844
AS-17	Myeloid cells	0.0780798
AS-17	Immune-filtrated fibroblasts	0.204853
AS-17	Tumor cells	0.0613242
AS-17	Immune cells	0.568277
AS-17	Myeloid cells	0.0362949
AS-17	Myeloid cells	0.00865941
AS-17	Myeloid cells	0.0491071
AS-17	Tumor cells/Fibroblasts	0.264665
AS-17	Myeloid cells	0.297579
AS-17	Myeloid cells	0.230911
AS-17	Myeloid cells	-0.120081
AS-17	Myeloid cells	0.10398
AS-17	Myeloid cells	0.250764
AS-17	Myeloid cells	-0.0601418
AS-17	Myeloid cells	0.0970608
AS-17	Tumor cells/Fibroblasts	0.131832
AS-17	Tumor cells	0.318413
AS-17	Myeloid cells	0.175443
AS-17	Tumor cells	0.260451
AS-17	Myeloid cells	0.0172885
AS-17	Myeloid cells	0.108847
AS-17	Myeloid cells	0.0975997
AS-17	Immune cells	0.829261
AS-17	Immune cells	0.727541
AS-17	Myeloid cells	0.292901
AS-52	Tumor cells	-0.0978643
AS-52	Immune-filtrated fibroblasts	0.0403181
AS-52	Immune-filtrated fibroblasts	0.0552851
AS-52	Tumor cells	-0.182366
AS-52	Immune-filtrated fibroblasts	0.206688
AS-52	Immune-filtrated fibroblasts	0.0921804
AS-52	Tumor cells	-0.242246
AS-52	Tumor cells	-0.235404
AS-52	Immune-filtrated fibroblasts	-0.0629616
AS-52	Tumor cells	-0.084692
AS-52	Tumor cells	-0.200765
AS-52	Tumor cells	-0.0318896
AS-52	Tumor cells	-0.0330963
AS-52	Tumor cells	-0.128011
AS-52	Tumor cells	-0.164862
AS-52	Tumor cells	-0.157098
AS-52	Tumor cells	-0.263437
AS-52	Tumor cells	0.00674402
AS-52	Tumor cells	-0.0916071
AS-52	Immune-filtrated fibroblasts	0.112813
AS-52	Tumor cells	-0.112701
AS-52	Immune-filtrated fibroblasts	0.0617579
AS-52	Tumor cells	-0.0713192
AS-52	Tumor cells	-0.0202021
AS-52	Tumor cells	-0.056078
AS-52	Tumor cells	-0.00803271
AS-52	Tumor cells	-0.0722841
AS-52	Tumor cells	-0.323258
AS-52	Tumor cells	-0.186251
AS-52	Tumor cells	-0.15433
AS-52	Immune-filtrated fibroblasts	-0.112029
AS-52	Tumor cells	-0.123345
AS-52	Tumor cells	-0.0475212
AS-52	Tumor cells	-0.015134
AS-52	Tumor cells	0.00826666
AS-52	Tumor cells	-0.16263
AS-52	Tumor cells	-0.198342
AS-52	Tumor cells	-0.209519
AS-52	Tumor cells	-0.28568
AS-52	Tumor cells	-0.111487
AS-52	Tumor cells	-0.113877
AS-52	Immune-filtrated fibroblasts	0.0848471
AS-52	Tumor cells	-0.112661
AS-52	Tumor cells	-0.222041
AS-52	Tumor cells	-0.195492
AS-52	Tumor cells	-0.0258953
AS-52	Tumor cells	-0.134932
AS-52	Tumor cells	-0.23083
AS-52	Tumor cells	-0.0944352
AS-52	Tumor cells	-0.028611
AS-52	Tumor cells/Fibroblasts	-0.0286964
AS-52	Immune-filtrated fibroblasts	0.121971
AS-52	Immune-filtrated fibroblasts	0.205451
AS-52	Tumor cells	-0.065588
AS-52	Immune-filtrated fibroblasts	-0.112215
AS-52	Immune-filtrated fibroblasts	0.329578
AS-52	Tumor cells	-0.144325
AS-52	Tumor cells	0.0357716
AS-52	Tumor cells/Fibroblasts	-0.161475
AS-52	Tumor cells	0.042429
AS-52	Tumor cells	-0.000456437
AS-52	Tumor cells/Fibroblasts	-0.0886085
AS-52	Tumor cells	0.00632896
AS-52	Immune-filtrated fibroblasts	0.0843056
AS-52	Tumor cells	-0.232269
AS-52	Tumor cells	-0.0685306
AS-52	Tumor cells	0.043823
AS-52	Tumor cells	-0.193389
AS-52	Tumor cells/Fibroblasts	-0.0417495
AS-52	Tumor cells	-0.0354322
AS-52	Tumor cells	-0.245472
AS-52	Immune-filtrated fibroblasts	0.273831
AS-52	Immune-filtrated fibroblasts	0.0470125
AS-52	Immune-filtrated fibroblasts	0.194372
AS-52	Immune-filtrated fibroblasts	0.0702446
AS-52	Tumor cells	-0.0914697
AS-52	Tumor cells	-0.204789
AS-52	Tumor cells	-0.182221
AS-52	Tumor cells	-0.0998514
AS-52	Immune-filtrated fibroblasts	0.053049
AS-52	Tumor cells	-0.0673172
AS-52	Tumor cells	-0.155219
AS-52	Tumor cells	-0.0301774
AS-52	Tumor cells	-0.146904
AS-52	Tumor cells	-0.136991
AS-52	Tumor cells	-0.0364918
AS-52	Tumor cells	-0.109195
AS-52	Immune-filtrated fibroblasts	0.190049
AS-52	Tumor cells	0.0419042
AS-52	Tumor cells	0.0477973
AS-52	Tumor cells	-0.0765922
AS-52	Tumor cells	-0.104513
AS-52	Tumor cells	-0.235775
AS-52	Immune-filtrated fibroblasts	0.411404
AS-52	Immune-filtrated fibroblasts	0.0249734
AS-52	Tumor cells	-0.0532557
AS-52	Tumor cells/Fibroblasts	-0.0891774
AS-52	Tumor cells	-0.0345331
AS-52	Tumor cells	-0.189381
AS-52	Tumor cells	-0.14359
AS-52	Tumor cells	0.00632841
AS-52	Tumor cells	-0.157601
AS-52	Tumor cells	-0.0552966
AS-52	Tumor cells	-0.211743
AS-52	Tumor cells	-0.138092
AS-52	Immune-filtrated fibroblasts	0.00305521
AS-52	Tumor cells	-0.0114819
AS-52	Tumor cells	-0.168264
AS-52	Tumor cells	-0.143539
AS-52	Tumor cells	0.000205612
AS-52	Immune-filtrated fibroblasts	0.25222
AS-52	Tumor cells	-0.193566
AS-52	Tumor cells	-0.223821
AS-52	Tumor cells	-0.122752
AS-52	Immune-filtrated fibroblasts	-0.0193303
AS-52	Immune-filtrated fibroblasts	0.0411535
AS-52	Immune-filtrated fibroblasts	-0.164304
AS-52	Immune-filtrated fibroblasts	0.0749763
AS-52	Immune-filtrated fibroblasts	0.178238
AS-52	Immune-filtrated fibroblasts	0.103845
AS-52	Tumor cells/Fibroblasts	-0.0675892
AS-52	Tumor cells	-0.192395
AS-52	Tumor cells	-0.131168
AS-52	Tumor cells	-0.109785
AS-52	Tumor cells	-0.144646
AS-52	Tumor cells	-0.271557
AS-52	Tumor cells	-0.224943
AS-52	Tumor cells	-0.260415
AS-52	Tumor cells	-0.168987
AS-52	Immune-filtrated fibroblasts	0.108793
AS-52	Immune-filtrated fibroblasts	0.00520222
AS-52	Tumor cells	-0.0394572
AS-52	Tumor cells	-0.0956043
AS-52	Tumor cells	-0.0981202
AS-52	Tumor cells	-0.143876
AS-52	Tumor cells	-0.127501
AS-52	Tumor cells/Fibroblasts	0.0251086
AS-52	Immune-filtrated fibroblasts	0.0909317
AS-52	Immune-filtrated fibroblasts	-0.0161634
AS-52	Tumor cells	-0.105548
AS-52	Immune-filtrated fibroblasts	0.0922602
AS-52	Tumor cells	0.0217639
AS-52	Tumor cells	-0.00014945
AS-52	Immune-filtrated fibroblasts	0.310534
AS-52	Immune-filtrated fibroblasts	0.208856
AS-52	Tumor cells	-0.140293
AS-52	Immune-filtrated fibroblasts	0.194064
AS-52	Tumor cells	-0.151533
AS-52	Immune-filtrated fibroblasts	-0.0128634
AS-52	Immune-filtrated fibroblasts	0.137022
AS-52	Immune-filtrated fibroblasts	-0.0768822
AS-52	Tumor cells	-0.0289016
AS-52	Immune-filtrated fibroblasts	0.0934138
AS-52	Immune-filtrated fibroblasts	0.137156
AS-52	Immune-filtrated fibroblasts	-0.0100145
AS-52	Immune-filtrated fibroblasts	0.0358458
AS-52	Tumor cells	-0.222162
AS-52	Tumor cells	-0.114488
AS-52	Tumor cells	-0.189357
AS-52	Immune-filtrated fibroblasts	0.131554
AS-52	Immune-filtrated fibroblasts	0.0265303
AS-52	Tumor cells	-0.104429
AS-52	Tumor cells	-0.175505
AS-52	Tumor cells	0.00893729
AS-52	Tumor cells	-0.105898
AS-52	Tumor cells	-0.0746302
AS-52	Tumor cells	-0.108097
AS-52	Tumor cells	-0.0738453
AS-52	Tumor cells	-0.0659091
AS-52	Tumor cells	-0.0612566
AS-52	Tumor cells	-0.190466
AS-52	Immune-filtrated fibroblasts	-0.076313
AS-52	Immune-filtrated fibroblasts	0.0842532
AS-52	Tumor cells	-0.0829531
AS-52	Tumor cells	0.0651497
AS-52	Tumor cells	-0.235504
AS-52	Immune-filtrated fibroblasts	0.0489358
AS-52	Tumor cells	-0.0580739
AS-52	Immune-filtrated fibroblasts	0.0519657
AS-52	Tumor cells	-0.182301
AS-52	Tumor cells	-0.115724
AS-52	Tumor cells	0.0610816
AS-52	Tumor cells	-0.0724159
AS-52	Tumor cells	-0.0292905
AS-52	Tumor cells	-0.270673
AS-52	Immune-filtrated fibroblasts	0.0223461
AS-52	Tumor cells	-0.139475
AS-52	Tumor cells	-0.108041
AS-52	Tumor cells	-0.153705
AS-52	Tumor cells	-0.139134
AS-52	Tumor cells	-0.15283
AS-52	Tumor cells	-0.0696065
AS-52	Tumor cells	-0.17066
AS-52	Tumor cells	-0.254806
AS-52	Immune-filtrated fibroblasts	-0.0517871
AS-52	Immune-filtrated fibroblasts	-0.0106075
AS-52	Immune-filtrated fibroblasts	0.185183
AS-52	Tumor cells	-0.0144244
AS-52	Tumor cells	-0.269957
AS-52	Immune-filtrated fibroblasts	0.0670861
AS-52	Tumor cells/Fibroblasts	0.118854
AS-52	Tumor cells	-0.067154
AS-52	Tumor cells/Fibroblasts	-0.026535
AS-52	Tumor cells	-0.158742
AS-52	Tumor cells	-0.107544
AS-52	Tumor cells	0.021061
AS-52	Tumor cells	-0.189444
AS-52	Tumor cells	-0.145595
AS-52	Immune-filtrated fibroblasts	-0.0270715
AS-52	Immune-filtrated fibroblasts	-0.116502
AS-52	Tumor cells	-0.15811
AS-52	Tumor cells	0.0648726
AS-52	Tumor cells	-0.086027
AS-52	Tumor cells	-0.130102
AS-52	Immune-filtrated fibroblasts	0.0249536
AS-52	Immune-filtrated fibroblasts	-0.0029537
AS-52	Tumor cells/Fibroblasts	-0.0735898
AS-52	Tumor cells	0.00592707
AS-52	Tumor cells	-0.0838373
AS-52	Tumor cells/Fibroblasts	-0.0303449
AS-52	Tumor cells	0.000274263
AS-52	Tumor cells	-0.174553
AS-52	Tumor cells	-0.0991897
AS-52	Immune-filtrated fibroblasts	0.278447
AS-52	Immune-filtrated fibroblasts	-0.0215861
AS-52	Tumor cells	-0.0223906
AS-52	Tumor cells	-0.0782381
AS-52	Tumor cells	0.0438601
AS-52	Tumor cells	-0.152712
AS-52	Tumor cells	-0.0549841
AS-52	Immune-filtrated fibroblasts	-0.00982467
AS-52	Immune-filtrated fibroblasts	0.100123
AS-52	Tumor cells	-0.124463
AS-52	Tumor cells	-0.14815
AS-52	Tumor cells	-0.147957
AS-52	Immune-filtrated fibroblasts	0.136598
AS-52	Tumor cells	-0.0761084
AS-52	Immune-filtrated fibroblasts	0.154655
AS-52	Tumor cells	-0.0687512
AS-52	Immune-filtrated fibroblasts	-0.0171347
AS-52	Immune-filtrated fibroblasts	0.158229
AS-52	Tumor cells	-0.0426335
AS-52	Tumor cells/Fibroblasts	-0.0993239
AS-52	Tumor cells	-0.205902
AS-52	Tumor cells	-0.130025
AS-52	Immune-filtrated fibroblasts	0.128046
AS-52	Tumor cells	-0.0595402
AS-52	Tumor cells	0.165704
AS-52	Immune-filtrated fibroblasts	0.258176
AS-52	Tumor cells	-0.114335
AS-52	Immune-filtrated fibroblasts	-0.0277877
AS-52	Tumor cells	0.0313515
AS-52	Tumor cells	-0.19237
AS-52	Tumor cells	0.00197365
AS-52	Immune-filtrated fibroblasts	-0.0970602
AS-52	Tumor cells	-0.142013
AS-52	Immune-filtrated fibroblasts	0.00202502
AS-52	Tumor cells	0.0401577
AS-52	Tumor cells	-0.215844
AS-52	Immune-filtrated fibroblasts	0.381143
AS-52	Tumor cells	-0.159598
AS-52	Tumor cells	-0.192526
AS-52	Immune-filtrated fibroblasts	0.101764
AS-52	Tumor cells	-0.210736
AS-52	Immune-filtrated fibroblasts	-0.0964378
AS-52	Tumor cells	-0.0560699
AS-52	Tumor cells	-0.0213382
AS-52	Tumor cells	-0.0920688
AS-52	Tumor cells	-0.120183
AS-52	Tumor cells	-0.121231
AS-52	Tumor cells	0.0104918
AS-52	Immune-filtrated fibroblasts	0.193094
AS-52	Immune-filtrated fibroblasts	0.110281
AS-52	Tumor cells	-0.221132
AS-52	Tumor cells	-0.181335
AS-52	Tumor cells	-0.0300014
AS-52	Tumor cells	0.0586143
AS-52	Immune-filtrated fibroblasts	0.225415
AS-52	Tumor cells	-0.193996
AS-52	Tumor cells	0.129748
AS-52	Tumor cells	-0.171329
AS-52	Tumor cells	-0.0605896
AS-52	Tumor cells	-0.0967621
AS-52	Immune-filtrated fibroblasts	0.273336
AS-52	Tumor cells	0.0304384
AS-52	Tumor cells	-0.171015
AS-52	Tumor cells	-0.176438
AS-52	Tumor cells	-0.0139094
AS-52	Tumor cells	-0.21711
AS-52	Tumor cells	-0.208384
AS-52	Immune-filtrated fibroblasts	-0.00137582
AS-52	Immune-filtrated fibroblasts	0.12852
AS-52	Tumor cells	-0.0664888
AS-52	Tumor cells/Fibroblasts	-0.098973
AS-52	Tumor cells	-0.165864
AS-52	Tumor cells	-0.114989
AS-52	Tumor cells	0.0442411
AS-52	Tumor cells	-0.146085
AS-52	Tumor cells	-0.271656
AS-52	Tumor cells	0.112407
AS-52	Immune-filtrated fibroblasts	0.0565435
AS-52	Immune-filtrated fibroblasts	0.0220321
AS-52	Tumor cells	-0.094302
AS-52	Tumor cells	-0.142018
AS-52	Tumor cells	-0.195874
AS-52	Tumor cells	0.118891
AS-52	Tumor cells	-0.219804
AS-52	Tumor cells	-0.218382
AS-52	Tumor cells	-0.0840673
AS-52	Immune-filtrated fibroblasts	-0.0515473
AS-52	Tumor cells	-0.144054
AS-52	Immune-filtrated fibroblasts	0.390012
AS-52	Tumor cells	-0.180461
AS-52	Tumor cells	-0.0902661
AS-52	Tumor cells	-0.126735
AS-52	Tumor cells	-0.236132
AS-52	Myeloid cells	-0.0594818
AS-52	Tumor cells	0.0453659
AS-52	Tumor cells	-0.19873
AS-52	Tumor cells	-0.0188384
AS-52	Tumor cells	0.029714
AS-52	Tumor cells	-0.20502
AS-52	Immune-filtrated fibroblasts	0.0391073
AS-52	Immune-filtrated fibroblasts	0.283779
AS-52	Tumor cells	-0.234102
AS-52	Tumor cells	-0.184814
AS-52	Tumor cells	-0.0499923
AS-52	Tumor cells	0.0774176
AS-52	Tumor cells	-0.158364
AS-52	Tumor cells	-0.0408766
AS-52	Tumor cells	0.0880582
AS-52	Tumor cells	-0.273959
AS-52	Immune-filtrated fibroblasts	-0.00441017
AS-52	Tumor cells	0.0162725
AS-52	Tumor cells	-0.159999
AS-52	Tumor cells	-0.127018
AS-52	Tumor cells	-0.183285
AS-52	Tumor cells	-0.144058
AS-52	Tumor cells	-0.135838
AS-52	Tumor cells	-0.203211
AS-52	Tumor cells	-0.141656
AS-52	Tumor cells	-0.149531
AS-52	Tumor cells/Fibroblasts	-0.143863
AS-52	Immune-filtrated fibroblasts	-0.0318924
AS-52	Tumor cells	-0.0730163
AS-52	Tumor cells	-0.109442
AS-52	Tumor cells	-0.0563248
AS-52	Immune-filtrated fibroblasts	0.280186
AS-52	Tumor cells	-0.0499722
AS-52	Tumor cells	-0.216686
AS-52	Immune-filtrated fibroblasts	0.0160053
AS-52	Tumor cells	-0.147717
AS-52	Tumor cells	-0.0950366
AS-52	Immune-filtrated fibroblasts	0.367384
AS-52	Tumor cells	-0.0232088
AS-52	Tumor cells	-0.201346
AS-52	Tumor cells	-0.18194
AS-52	Tumor cells	-0.126431
AS-52	Tumor cells	-0.139419
AS-52	Tumor cells	-0.192722
AS-52	Tumor cells	-0.128656
AS-52	Tumor cells	-0.189622
AS-52	Tumor cells	-0.109293
AS-52	Tumor cells	0.040311
AS-52	Tumor cells	-0.0727138
AS-52	Tumor cells	-0.151285
AS-52	Tumor cells	-0.109833
AS-52	Immune-filtrated fibroblasts	0.237533
AS-52	Immune-filtrated fibroblasts	0.101694
AS-52	Tumor cells	-0.0857982
AS-52	Tumor cells	-0.138605
AS-52	Tumor cells	-0.0949354
AS-52	Tumor cells	-0.010273
AS-52	Tumor cells	-0.137461
AS-52	Immune-filtrated fibroblasts	0.31644
AS-52	Tumor cells	-0.175143
AS-52	Tumor cells	-0.0911833
AS-52	Tumor cells	-0.0535894
AS-52	Tumor cells	0.0227239
AS-52	Immune-filtrated fibroblasts	-0.0674093
AS-52	Tumor cells	-0.215252
AS-52	Immune-filtrated fibroblasts	0.0565671
AS-52	Tumor cells	-0.158871
AS-52	Tumor cells	0.0111708
AS-52	Tumor cells	0.133396
AS-52	Immune-filtrated fibroblasts	0.153798
AS-52	Tumor cells	-0.266986
AS-52	Tumor cells	-0.1909
AS-52	Tumor cells	-0.141648
AS-52	Tumor cells	0.00793613
AS-52	Tumor cells	-0.114069
AS-52	Tumor cells	-0.256651
AS-52	Immune-filtrated fibroblasts	-0.0434885
AS-52	Tumor cells	-0.144675
AS-52	Tumor cells	-0.18156
AS-52	Tumor cells	-0.0749316
AS-52	Tumor cells	-0.170409
AS-52	Tumor cells	-0.0592353
AS-52	Immune-filtrated fibroblasts	-0.0475832
AS-52	Tumor cells	-0.153695
AS-52	Immune-filtrated fibroblasts	0.144992
AS-52	Immune-filtrated fibroblasts	0.0622544
AS-52	Immune-filtrated fibroblasts	-0.0232335
AS-52	Tumor cells	-0.0663622
AS-52	Tumor cells	-0.022764
AS-52	Tumor cells	-0.0249369
AS-52	Tumor cells	-0.191134
AS-52	Tumor cells	-0.173457
AS-52	Tumor cells	-0.0975415
AS-52	Immune-filtrated fibroblasts	-0.00595938
AS-52	Tumor cells	-0.0977668
AS-52	Tumor cells	-0.0847945
AS-52	Tumor cells	-0.215848
AS-52	Tumor cells	-0.210093
AS-52	Tumor cells	-0.142743
AS-52	Tumor cells	-0.122068
AS-52	Tumor cells	-0.131294
AS-52	Tumor cells	-0.0877181
AS-52	Tumor cells	-0.194979
AS-52	Tumor cells	-0.16294
AS-52	Immune-filtrated fibroblasts	0.0258215
AS-52	Tumor cells	-0.156845
AS-52	Tumor cells	-0.132693
AS-52	Tumor cells	-0.186887
AS-52	Tumor cells	-0.117706
AS-52	Tumor cells	-0.234
AS-52	Tumor cells	-0.130394
AS-52	Tumor cells	-0.255915
AS-52	Immune-filtrated fibroblasts	0.0856775
AS-52	Tumor cells	-0.144892
AS-52	Immune-filtrated fibroblasts	0.0721809
AS-52	Tumor cells	-0.260376
AS-52	Tumor cells	-0.135009
AS-52	Immune-filtrated fibroblasts	-0.0547446
AS-52	Tumor cells	-0.0604337
AS-52	Tumor cells	-0.171737
AS-52	Tumor cells	-0.0879155
AS-52	Tumor cells	-0.140725
AS-52	Tumor cells	-0.186054
AS-52	Immune-filtrated fibroblasts	0.0250094
AS-52	Tumor cells	-0.0960626
AS-52	Tumor cells	-0.0835515
AS-52	Immune-filtrated fibroblasts	0.0115254
AS-52	Tumor cells	-0.28515
AS-52	Tumor cells	-0.0824135
AS-52	Tumor cells	-0.0894622
AS-52	Immune-filtrated fibroblasts	0.0570246
AS-52	Immune-filtrated fibroblasts	0.131059
AS-52	Tumor cells	-0.01649
AS-52	Immune-filtrated fibroblasts	0.00913002
AS-52	Tumor cells	-0.142962
AS-52	Immune-filtrated fibroblasts	0.0574931
AS-52	Tumor cells	-0.129134
AS-52	Tumor cells/Fibroblasts	-0.181355
AS-52	Immune-filtrated fibroblasts	0.152575
AS-52	Immune-filtrated fibroblasts	-0.0547591
AS-52	Tumor cells	-0.00892699
AS-52	Tumor cells	-0.183303
AS-52	Immune-filtrated fibroblasts	0.271406
AS-52	Immune-filtrated fibroblasts	-0.0602571
AS-52	Tumor cells	-0.304858
AS-52	Tumor cells	0.0684311
AS-52	Tumor cells/Fibroblasts	-0.127451
AS-52	Immune-filtrated fibroblasts	-0.0968647
AS-52	Tumor cells	-0.211036
AS-52	Immune-filtrated fibroblasts	0.0434261
AS-52	Tumor cells	-0.0390942
AS-52	Tumor cells	-0.170059
AS-52	Tumor cells	-0.0134264
AS-52	Immune-filtrated fibroblasts	0.209834
AS-52	Tumor cells	-0.094082
AS-52	Tumor cells	-0.247684
AS-52	Tumor cells	-0.0926735
AS-52	Tumor cells	-0.193855
AS-52	Tumor cells	0.00630116
AS-52	Tumor cells	-0.123394
AS-52	Immune-filtrated fibroblasts	0.541925
AS-52	Tumor cells	-0.0690874
AS-52	Tumor cells	-0.180229
AS-52	Tumor cells	-0.134651
AS-52	Tumor cells/Fibroblasts	-0.123403
AS-52	Tumor cells	-0.0208459
AS-52	Tumor cells	-0.104976
AS-52	Immune-filtrated fibroblasts	-0.022834
AS-52	Tumor cells	-0.00471007
AS-52	Tumor cells	-0.0888253
AS-52	Immune-filtrated fibroblasts	0.413237
AS-52	Tumor cells	-0.204293
AS-52	Immune-filtrated fibroblasts	-0.0798458
AS-52	Tumor cells	-0.313132
AS-52	Tumor cells	-0.190369
AS-52	Tumor cells	-0.129123
AS-52	Immune-filtrated fibroblasts	-0.0751919
AS-52	Tumor cells	-0.192915
AS-52	Immune-filtrated fibroblasts	-0.122754
AS-52	Tumor cells	-0.153153
AS-52	Tumor cells	-0.0233264
AS-52	Tumor cells	-0.160803
AS-52	Tumor cells	-0.048908
AS-52	Tumor cells	-0.0267362
AS-52	Immune-filtrated fibroblasts	-0.0125573
AS-52	Immune-filtrated fibroblasts	0.0481209
AS-52	Immune-filtrated fibroblasts	0.094552
AS-52	Tumor cells	0.0524427
AS-52	Tumor cells/Fibroblasts	-0.0551173
AS-52	Tumor cells	0.046479
AS-52	Tumor cells	-0.179213
AS-52	Immune-filtrated fibroblasts	0.0414834
AS-52	Immune-filtrated fibroblasts	0.246103
AS-52	Immune-filtrated fibroblasts	0.176091
AS-52	Tumor cells	-0.153432
AS-52	Tumor cells	-0.125915
AS-52	Immune-filtrated fibroblasts	0.0412135
AS-52	Myeloid cells	-0.0519438
AS-52	Immune-filtrated fibroblasts	-0.0813733
AS-52	Tumor cells	-0.200179
AS-52	Tumor cells	-0.0713913
AS-52	Immune-filtrated fibroblasts	0.107723
AS-52	Tumor cells	-0.012014
AS-52	Tumor cells	-0.149764
AS-52	Tumor cells	-0.171152
AS-52	Tumor cells	-0.0943323
AS-52	Tumor cells	-0.0560896
AS-52	Immune-filtrated fibroblasts	0.208525
AS-52	Tumor cells	-0.0339668
AS-52	Immune-filtrated fibroblasts	-0.0943445
AS-52	Tumor cells	-0.151923
AS-52	Tumor cells	-0.00209979
AS-52	Tumor cells	-0.0451589
AS-52	Tumor cells	-0.0879474
AS-52	Immune-filtrated fibroblasts	0.00694595
AS-52	Tumor cells	-0.094626
AS-52	Tumor cells	-0.199026
AS-52	Tumor cells	-0.167239
AS-52	Tumor cells	-0.116017
AS-52	Tumor cells	-0.153964
AS-52	Tumor cells	-0.118112
AS-52	Tumor cells	-0.116588
AS-52	Immune-filtrated fibroblasts	-0.125273
AS-52	Immune-filtrated fibroblasts	0.235941
AS-52	Tumor cells/Fibroblasts	-0.0533557
AS-52	Tumor cells	-0.0467303
AS-52	Tumor cells	-0.194672
AS-52	Tumor cells	-0.27069
AS-52	Immune-filtrated fibroblasts	0.111607
AS-52	Tumor cells	-0.17799
AS-52	Tumor cells	-0.134978
AS-52	Tumor cells	-0.151872
AS-52	Tumor cells	-0.147986
AS-52	Immune-filtrated fibroblasts	0.0124103
AS-52	Tumor cells	-0.0423147
AS-52	Tumor cells	-0.0733208
AS-52	Immune-filtrated fibroblasts	-0.0622371
AS-52	Immune-filtrated fibroblasts	0.102312
AS-52	Tumor cells	-0.01343
AS-52	Tumor cells	-0.194051
AS-52	Tumor cells	-0.101471
AS-52	Immune-filtrated fibroblasts	-0.0412586
AS-52	Immune-filtrated fibroblasts	0.10995
AS-52	Tumor cells	-0.0187385
AS-52	Immune-filtrated fibroblasts	0.0734813
AS-52	Tumor cells	-0.139643
AS-52	Tumor cells	-0.0295604
AS-52	Tumor cells	-0.116123
AS-52	Tumor cells	-0.06522
AS-52	Immune-filtrated fibroblasts	0.273521
AS-52	Immune-filtrated fibroblasts	-0.0268498
AS-52	Tumor cells	-0.115047
AS-52	Immune-filtrated fibroblasts	0.389964
AS-52	Tumor cells	-0.220242
AS-52	Tumor cells	-0.16849
AS-52	Tumor cells	-0.114512
AS-52	Tumor cells	0.0147796
AS-52	Tumor cells	-0.0945051
AS-52	Tumor cells	-0.102507
AS-52	Immune-filtrated fibroblasts	0.0309309
AS-52	Immune-filtrated fibroblasts	0.00742292
AS-52	Immune-filtrated fibroblasts	0.0582913
AS-52	Tumor cells	-0.0934688
AS-52	Tumor cells	-0.160947
AS-52	Immune-filtrated fibroblasts	0.0970779
AS-52	Tumor cells	-0.139978
AS-52	Tumor cells	-0.177719
AS-52	Tumor cells	-0.0346441
AS-52	Tumor cells	-0.163157
AS-52	Tumor cells	-0.0867099
AS-52	Tumor cells	-0.228458
AS-52	Tumor cells	-0.258676
AS-52	Tumor cells	-0.236472
AS-52	Tumor cells	-0.181058
AS-52	Tumor cells	-0.111041
AS-52	Tumor cells	-0.172763
AS-52	Immune-filtrated fibroblasts	0.149405
AS-52	Tumor cells	-0.171064
AS-52	Tumor cells	-0.112701
AS-52	Immune-filtrated fibroblasts	-0.066907
AS-52	Tumor cells	-0.0680264
AS-52	Tumor cells	-0.0371135
AS-52	Immune-filtrated fibroblasts	0.0819287
AS-52	Tumor cells	-0.0943564
AS-52	Tumor cells	-0.210283
AS-52	Tumor cells	-0.260965
AS-52	Tumor cells	-0.180074
AS-52	Tumor cells	-0.126887
AS-52	Tumor cells	-0.139443
AS-52	Tumor cells	-0.219012
AS-52	Tumor cells/Fibroblasts	-0.0407507
AS-52	Immune-filtrated fibroblasts	-0.1435
AS-52	Tumor cells	-0.2123
AS-52	Tumor cells	-0.0272127
AS-52	Tumor cells	0.0256866
AS-52	Tumor cells	-0.130759
AS-52	Tumor cells	-0.0789327
AS-52	Tumor cells	-0.23716
AS-52	Tumor cells	-0.107572
AS-52	Tumor cells	-0.00253214
AS-52	Immune-filtrated fibroblasts	0.152522
AS-52	Tumor cells	-0.0724274
AS-52	Tumor cells	-0.0451696
AS-52	Immune-filtrated fibroblasts	0.0408491
AS-52	Tumor cells	-0.0688186
AS-52	Immune-filtrated fibroblasts	0.0738988
AS-52	Tumor cells	-0.280697
AS-52	Tumor cells/Fibroblasts	-0.0604957
AS-52	Immune-filtrated fibroblasts	-0.0481008
AS-52	Tumor cells	-0.182858
AS-52	Tumor cells	-0.183226
AS-52	Immune-filtrated fibroblasts	0.0590451
AS-52	Tumor cells	-0.0419569
AS-52	Tumor cells	-0.108843
AS-52	Tumor cells	-0.17347
AS-52	Tumor cells	0.0420837
AS-52	Tumor cells	-0.0616341
AS-52	Tumor cells	-0.202291
AS-52	Immune-filtrated fibroblasts	0.0787547
AS-52	Immune-filtrated fibroblasts	0.0988429
AS-52	Tumor cells	-0.0106077
AS-52	Immune-filtrated fibroblasts	0.142602
AS-52	Immune-filtrated fibroblasts	-0.0371898
AS-52	Tumor cells	0.0225524
AS-52	Tumor cells	-0.144117
AS-52	Tumor cells	-0.127393
AS-52	Immune-filtrated fibroblasts	0.116483
AS-52	Tumor cells/Fibroblasts	-0.0974561
AS-52	Immune-filtrated fibroblasts	0.287046
AS-52	Tumor cells	-0.0925096
AS-52	Tumor cells	-0.137991
AS-52	Tumor cells	0.0485613
AS-52	Tumor cells	-0.0862868
AS-52	Immune-filtrated fibroblasts	-0.165726
AS-52	Immune-filtrated fibroblasts	0.0408636
AS-52	Tumor cells	-0.104398
AS-52	Tumor cells	-0.232179
AS-52	Tumor cells	-0.0893125
AS-52	Tumor cells	-0.0806951
AS-52	Immune-filtrated fibroblasts	-0.0671855
AS-52	Immune-filtrated fibroblasts	-0.0215816
AS-52	Immune-filtrated fibroblasts	0.133916
AS-52	Tumor cells	-0.0433471
AS-52	Tumor cells	-0.081857
AS-52	Tumor cells	-0.0856875
AS-52	Tumor cells	0.0505767
AS-52	Tumor cells	-0.271342
AS-52	Tumor cells	-0.127443
AS-52	Tumor cells	-0.140647
AS-52	Tumor cells	0.0500493
AS-52	Tumor cells	-0.188062
AS-52	Tumor cells	0.0028743
AS-52	Tumor cells	-0.172855
AS-52	Tumor cells	-0.0480703
AS-52	Tumor cells	0.0339353
AS-52	Tumor cells	-0.0877879
AS-52	Tumor cells	0.0318714
AS-52	Tumor cells	0.105008
AS-52	Immune-filtrated fibroblasts	0.202315
AS-52	Tumor cells	-0.074885
AS-52	Tumor cells	-0.283674
AS-52	Immune-filtrated fibroblasts	0.259963
AS-52	Tumor cells	-0.202449
AS-52	Tumor cells	-0.0899406
AS-52	Tumor cells	-0.0048895
AS-52	Immune-filtrated fibroblasts	0.0709443
AS-52	Tumor cells	-0.121669
AS-52	Tumor cells	-0.197324
AS-52	Immune-filtrated fibroblasts	0.143899
AS-52	Tumor cells	-0.0111951
AS-52	Immune-filtrated fibroblasts	0.00397336
AS-52	Immune-filtrated fibroblasts	0.0131136
AS-52	Tumor cells	-0.109197
AS-52	Immune-filtrated fibroblasts	0.154794
AS-52	Tumor cells	-0.131082
AS-52	Immune-filtrated fibroblasts	0.0668883
AS-52	Tumor cells	-0.239931
AS-52	Tumor cells	-0.104952
AS-52	Tumor cells	-0.0930945
AS-52	Tumor cells	-0.0752707
AS-52	Tumor cells	-0.231462
AS-52	Tumor cells	-0.129795
AS-52	Tumor cells	-0.112775
AS-52	Tumor cells	-0.100381
AS-52	Tumor cells/Fibroblasts	-0.0554369
AS-52	Tumor cells	-0.0934521
AS-52	Immune-filtrated fibroblasts	0.237577
AS-52	Tumor cells	-0.0647589
AS-52	Tumor cells	-0.121576
AS-52	Tumor cells	-0.0322972
AS-52	Tumor cells	-0.0519767
AS-52	Tumor cells	0.139222
AS-52	Tumor cells	-0.0935377
AS-52	Tumor cells	-0.22263
AS-52	Tumor cells	-0.0927186
AS-52	Immune-filtrated fibroblasts	-0.0129293
AS-52	Tumor cells	0.0327295
AS-52	Immune-filtrated fibroblasts	0.274664
AS-52	Tumor cells	-0.248214
AS-52	Tumor cells	-0.165275
AS-52	Tumor cells	-0.146224
AS-52	Immune-filtrated fibroblasts	0.126407
AS-52	Immune-filtrated fibroblasts	0.120901
AS-52	Tumor cells	-0.252703
AS-52	Immune-filtrated fibroblasts	0.0756392
AS-52	Immune-filtrated fibroblasts	0.0620739
AS-52	Tumor cells	-0.200975
AS-52	Tumor cells/Fibroblasts	-0.0172332
AS-52	Tumor cells	-0.157599
AS-52	Tumor cells	-0.0284962
AS-52	Tumor cells	0.00466737
AS-52	Tumor cells	-0.172386
AS-52	Tumor cells	-0.0824138
AS-52	Immune-filtrated fibroblasts	0.407763
AS-52	Immune-filtrated fibroblasts	0.248566
AS-52	Tumor cells	-0.19607
AS-52	Tumor cells	-0.067795
AS-52	Tumor cells/Fibroblasts	0.0271183
AS-52	Tumor cells	-0.000916028
AS-52	Tumor cells	-0.144033
AS-52	Tumor cells	-0.0860798
AS-52	Tumor cells	-0.17672
AS-52	Tumor cells	-0.14624
AS-52	Immune-filtrated fibroblasts	0.21467
AS-52	Tumor cells	-0.0692461
AS-52	Tumor cells	-0.135899
AS-52	Tumor cells	-0.158893
AS-52	Immune-filtrated fibroblasts	0.163325
AS-52	Tumor cells	-0.16368
AS-52	Tumor cells	-0.161615
AS-52	Tumor cells	0.0691305
AS-52	Immune-filtrated fibroblasts	0.0461267
AS-52	Tumor cells	-0.170874
AS-52	Tumor cells	-0.1205
AS-52	Tumor cells	-0.216151
AS-52	Tumor cells	-0.067123
AS-52	Immune-filtrated fibroblasts	0.0496734
AS-52	Tumor cells	-0.0963899
AS-52	Tumor cells	-0.149138
AS-52	Tumor cells	-0.235138
AS-52	Tumor cells	-0.189455
AS-52	Tumor cells/Fibroblasts	-0.168414
AS-52	Tumor cells	-0.0852084
AS-52	Tumor cells	-0.160763
AS-52	Tumor cells	0.0383108
AS-52	Tumor cells	-0.160257
AS-52	Tumor cells	-0.150734
AS-52	Tumor cells	-0.159979
AS-52	Tumor cells	-0.0961397
AS-52	Tumor cells	-0.121491
AS-52	Tumor cells	-0.0321568
AS-52	Tumor cells	-0.120057
AS-52	Tumor cells	-0.201299
AS-52	Tumor cells	-0.0650782
AS-52	Immune-filtrated fibroblasts	-0.0356343
AS-52	Immune-filtrated fibroblasts	-0.0706156
AS-52	Immune-filtrated fibroblasts	-0.0577972
AS-52	Immune-filtrated fibroblasts	0.0750034
AS-52	Tumor cells	-0.0630743
AS-52	Tumor cells	-0.0965492
AS-52	Tumor cells	-0.0496086
AS-52	Tumor cells	-0.0227548
AS-52	Tumor cells	-0.0504505
AS-52	Immune-filtrated fibroblasts	-0.126818
AS-52	Immune-filtrated fibroblasts	0.0750512
AS-52	Tumor cells	-0.203874
AS-52	Tumor cells	0.0189709
AS-52	Tumor cells	0.0457983
AS-52	Tumor cells	-0.026311
AS-52	Immune-filtrated fibroblasts	-0.0866984
AS-52	Tumor cells	0.0619863
AS-52	Tumor cells	-0.0920164
AS-52	Tumor cells	-0.180212
AS-52	Tumor cells	-0.108421
AS-52	Tumor cells	0.00157291
AS-52	Tumor cells	-0.147591
AS-52	Tumor cells	0.0745378
AS-52	Immune-filtrated fibroblasts	0.0786456
AS-52	Tumor cells	-0.163082
AS-52	Tumor cells	-0.0147827
AS-52	Immune-filtrated fibroblasts	-0.0936214
AS-52	Tumor cells	0.0134499
AS-52	Tumor cells	0.00241179
AS-52	Tumor cells	-0.141297
AS-52	Tumor cells	-0.0834119
AS-52	Tumor cells	-0.0327444
AS-52	Tumor cells	-0.125468
AS-52	Tumor cells	-0.0176116
AS-52	Tumor cells	-0.161722
AS-52	Tumor cells	-0.117644
AS-52	Tumor cells	-0.279611
AS-52	Immune-filtrated fibroblasts	0.0584803
AS-52	Tumor cells	-0.140841
AS-52	Tumor cells	-0.210613
AS-52	Tumor cells	0.0491058
AS-52	Tumor cells	-0.0147274
AS-52	Tumor cells	-0.121276
AS-52	Immune-filtrated fibroblasts	-0.0957667
AS-52	Tumor cells	-0.0639453
AS-52	Tumor cells	-0.0744548
AS-52	Tumor cells	-0.174499
AS-52	Tumor cells	-0.148973
AS-52	Tumor cells	0.00949332
AS-52	Tumor cells	-0.0630515
AS-52	Tumor cells	-0.0455112
AS-52	Tumor cells	-0.131609
AS-52	Immune-filtrated fibroblasts	-0.0482312
AS-52	Tumor cells	-0.257149
AS-52	Tumor cells	-0.218139
AS-52	Tumor cells	-0.16685
AS-52	Immune-filtrated fibroblasts	0.166561
AS-52	Immune-filtrated fibroblasts	-0.0365175
AS-52	Immune-filtrated fibroblasts	0.177034
AS-52	Tumor cells	-0.132383
AS-52	Tumor cells	-0.113058
AS-52	Tumor cells	-0.0727498
AS-52	Tumor cells	0.142326
AS-52	Tumor cells	-0.0263279
AS-52	Tumor cells	-0.168108
AS-52	Immune-filtrated fibroblasts	0.222655
AS-52	Tumor cells	-0.21231
AS-52	Tumor cells	-0.106189
AS-52	Tumor cells/Fibroblasts	-0.0865344
AS-52	Immune-filtrated fibroblasts	0.1027
AS-52	Tumor cells	-0.15474
AS-52	Tumor cells	-0.114957
AS-52	Tumor cells	-0.19035
AS-52	Tumor cells	-0.0804157
AS-52	Tumor cells	-0.0821612
AS-52	Tumor cells	-0.191705
AS-52	Immune-filtrated fibroblasts	0.0208726
AS-52	Tumor cells	-0.0247326
AS-52	Tumor cells/Fibroblasts	0.0243416
AS-52	Tumor cells	-0.267354
AS-52	Immune-filtrated fibroblasts	0.189055
AS-52	Tumor cells	-0.215451
AS-52	Tumor cells	-0.117391
AS-52	Tumor cells	-0.0547677
AS-52	Immune-filtrated fibroblasts	0.112687
AS-52	Immune-filtrated fibroblasts	-0.0995939
AS-52	Immune-filtrated fibroblasts	0.019274
AS-52	Myeloid cells	-0.172911
AS-52	Tumor cells	-0.187936
AS-52	Immune-filtrated fibroblasts	0.314243
AS-52	Tumor cells	-0.0104726
AS-52	Tumor cells	-0.041188
AS-52	Tumor cells	-0.117904
AS-52	Tumor cells	-0.14025
AS-52	Tumor cells	-0.134937
AS-52	Tumor cells	-0.292764
AS-52	Tumor cells	0.0504222
AS-52	Tumor cells	-0.109314
AS-52	Tumor cells	0.0090795
AS-52	Tumor cells	-0.245071
AS-52	Tumor cells	-0.159627
AS-52	Tumor cells/Fibroblasts	0.0207926
AS-52	Tumor cells	-0.20194
AS-52	Tumor cells	-0.13063
AS-52	Tumor cells	-0.0520417
AS-52	Tumor cells	-0.264203
AS-52	Immune-filtrated fibroblasts	-0.116218
AS-52	Immune-filtrated fibroblasts	-0.044462
AS-52	Immune-filtrated fibroblasts	-0.150484
AS-52	Tumor cells	0.00135028
AS-52	Tumor cells	0.168954
AS-52	Tumor cells	-0.105464
AS-52	Immune-filtrated fibroblasts	0.0885369
AS-52	Immune-filtrated fibroblasts	0.0428122
AS-52	Tumor cells	-0.0623451
AS-52	Immune-filtrated fibroblasts	-0.0190031
AS-52	Tumor cells	-0.138631
AS-52	Tumor cells	-0.072244
AS-52	Tumor cells	-0.0802183
AS-52	Immune-filtrated fibroblasts	0.0312767
AS-52	Immune-filtrated fibroblasts	-0.0248286
AS-52	Immune-filtrated fibroblasts	0.0594462
AS-52	Tumor cells	-0.0752261
AS-52	Tumor cells	-0.124324
AS-52	Tumor cells	-0.085686
AS-52	Tumor cells	-0.114031
AS-52	Tumor cells	-0.200983
AS-52	Immune-filtrated fibroblasts	-0.0625123
AS-52	Tumor cells	-0.0811318
AS-52	Tumor cells	-0.128188
AS-52	Tumor cells	0.0510309
AS-52	Tumor cells	-0.20215
AS-52	Immune-filtrated fibroblasts	0.188717
AS-52	Tumor cells	0.0272848
AS-52	Tumor cells	-0.144233
AS-52	Tumor cells	-0.199949
AS-52	Immune-filtrated fibroblasts	0.41927
AS-52	Tumor cells	-0.086378
AS-52	Tumor cells	-0.0950446
AS-52	Tumor cells	-0.138429
AS-52	Tumor cells	-0.00256708
AS-52	Immune-filtrated fibroblasts	0.0642394
AS-52	Tumor cells	-0.132698
AS-52	Tumor cells	-0.0440057
AS-52	Immune-filtrated fibroblasts	0.00510792
AS-52	Tumor cells	-0.149967
AS-52	Tumor cells	-0.0405571
AS-52	Tumor cells	-0.211797
AS-52	Tumor cells	-0.200102
AS-52	Tumor cells	0.0297675
AS-52	Tumor cells	-0.172455
AS-52	Tumor cells	-0.100485
AS-52	Tumor cells	-0.133839
AS-52	Immune-filtrated fibroblasts	-0.0397111
AS-52	Tumor cells	-0.18563
AS-52	Tumor cells	-0.0699244
AS-52	Tumor cells	-0.0566046
AS-52	Tumor cells	-0.0210928
AS-52	Tumor cells	-0.199094
AS-52	Tumor cells	-0.146102
AS-52	Tumor cells	-0.0564308
AS-52	Tumor cells	-0.173165
AS-52	Immune-filtrated fibroblasts	0.0779496
AS-52	Immune-filtrated fibroblasts	0.107357
AS-52	Tumor cells	-0.0410882
AS-52	Tumor cells	-0.000475023
AS-52	Immune-filtrated fibroblasts	0.229927
AS-52	Tumor cells	0.136216
AS-52	Immune-filtrated fibroblasts	0.127784
AS-52	Tumor cells	-0.107277
AS-52	Tumor cells	-0.142011
AS-52	Tumor cells	0.142613
AS-52	Tumor cells	-0.0632367
AS-52	Tumor cells	-0.173741
AS-52	Immune-filtrated fibroblasts	0.0362481
AS-52	Tumor cells	-0.147642
AS-52	Tumor cells	0.0167087
AS-52	Tumor cells	-0.0898312
AS-52	Tumor cells	-0.0304957
AS-52	Tumor cells	-0.225746
AS-52	Immune-filtrated fibroblasts	0.0617244
AS-52	Tumor cells	-0.176668
AS-52	Myeloid cells	-0.132867
AS-52	Tumor cells/Fibroblasts	-0.133817
AS-52	Tumor cells	-0.0161951
AS-52	Immune-filtrated fibroblasts	0.043671
AS-52	Tumor cells/Fibroblasts	-0.15262
AS-52	Tumor cells	-0.115434
AS-52	Tumor cells	0.0173264
AS-52	Tumor cells	-0.019204
AS-52	Tumor cells	0.0664533
AS-52	Immune-filtrated fibroblasts	0.0130816
AS-52	Tumor cells	-0.123666
AS-52	Tumor cells	-0.121551
AS-52	Tumor cells	0.0371928
AS-52	Immune-filtrated fibroblasts	0.0989063
AS-52	Tumor cells	-0.120549
AS-52	Immune-filtrated fibroblasts	0.0555896
AS-52	Tumor cells	-0.192393
AS-52	Immune-filtrated fibroblasts	-0.107277
AS-52	Tumor cells	-0.0852597
AS-52	Tumor cells	0.0141495
AS-52	Tumor cells	-0.196966
AS-52	Immune-filtrated fibroblasts	0.167136
AS-52	Tumor cells	-0.170613
AS-52	Tumor cells	-0.130802
AS-52	Tumor cells/Fibroblasts	-0.108728
AS-52	Tumor cells	-0.198514
AS-52	Tumor cells	-0.0811621
AS-52	Immune-filtrated fibroblasts	0.0985245
AS-52	Immune-filtrated fibroblasts	-0.175592
AS-52	Immune-filtrated fibroblasts	-0.075332
AS-52	Tumor cells	-0.116105
AS-52	Tumor cells	-0.141464
AS-52	Tumor cells	-0.10155
AS-52	Tumor cells	-0.0625918
AS-52	Immune-filtrated fibroblasts	0.0466436
AS-52	Tumor cells	-0.0925417
AS-52	Tumor cells	-0.165087
AS-52	Immune-filtrated fibroblasts	0.0370457
AS-52	Tumor cells	-0.154444
AS-52	Tumor cells	-0.22032
AS-52	Tumor cells	-0.00833583
AS-52	Tumor cells	0.0215769
AS-52	Tumor cells	-0.0827179
AS-52	Tumor cells	-0.0739684
AS-52	Immune-filtrated fibroblasts	-0.0441473
AS-52	Tumor cells	-0.168574
AS-52	Tumor cells	-0.0604527
AS-52	Tumor cells	-0.127274
AS-52	Tumor cells	0.0711315
AS-52	Tumor cells	-0.172078
AS-52	Immune-filtrated fibroblasts	0.263553
AS-52	Tumor cells/Fibroblasts	-0.0514366
AS-52	Immune-filtrated fibroblasts	0.136714
AS-52	Tumor cells	-0.0841691
AS-52	Tumor cells	-0.204514
AS-52	Immune-filtrated fibroblasts	0.237646
AS-52	Tumor cells	-0.101756
AS-52	Tumor cells	0.00593547
AS-52	Tumor cells	-0.164885
AS-52	Tumor cells	-0.228526
AS-52	Immune-filtrated fibroblasts	0.0204791
AS-52	Tumor cells	-0.185849
AS-52	Tumor cells	-0.0960761
AS-52	Immune-filtrated fibroblasts	-0.113057
AS-52	Immune-filtrated fibroblasts	-0.070758
AS-52	Tumor cells	-0.162791
AS-52	Tumor cells	-0.255002
AS-52	Tumor cells	-0.134514
AS-52	Tumor cells	0.0485914
AS-52	Tumor cells	-0.112699
AS-52	Tumor cells	-0.108709
AS-52	Tumor cells	-0.0795896
AS-52	Tumor cells	-0.139815
AS-52	Tumor cells	-0.129529
AS-52	Immune-filtrated fibroblasts	-0.0182497
AS-52	Tumor cells	0.0121483
AS-52	Tumor cells	-0.275959
AS-52	Tumor cells	-0.254098
AS-52	Immune-filtrated fibroblasts	-0.00460991
AS-52	Tumor cells	0.211558
AS-52	Tumor cells	-0.130831
AS-52	Tumor cells	-0.0199744
AS-52	Tumor cells	0.0911786
AS-52	Tumor cells	0.0248919
AS-52	Immune-filtrated fibroblasts	0.143057
AS-52	Tumor cells	-0.222889
AS-52	Tumor cells	-0.222209
AS-52	Tumor cells	-0.106626
AS-52	Tumor cells	0.110542
AS-52	Tumor cells	-0.145725
AS-52	Tumor cells	-0.0347618
AS-52	Tumor cells	-0.00783765
AS-52	Tumor cells	-0.0491354
AS-52	Tumor cells	-0.194992
AS-52	Immune-filtrated fibroblasts	0.0706014
AS-52	Tumor cells	-0.0982678
AS-52	Immune-filtrated fibroblasts	0.0954137
AS-52	Tumor cells	-0.0458936
AS-52	Tumor cells	-0.0859451
AS-52	Tumor cells	-0.108791
AS-52	Tumor cells	-0.222177
AS-52	Immune-filtrated fibroblasts	0.151153
AS-52	Immune-filtrated fibroblasts	0.276091
AS-52	Tumor cells	-0.140012
AS-52	Tumor cells	-0.254009
AS-52	Immune-filtrated fibroblasts	0.0201939
AS-52	Tumor cells	-0.158897
AS-52	Immune-filtrated fibroblasts	-0.0740118
AS-52	Immune-filtrated fibroblasts	0.160833
AS-52	Immune-filtrated fibroblasts	-0.00632083
AS-52	Myeloid cells	-0.109691
AS-52	Tumor cells	0.0492269
AS-52	Tumor cells	-0.12853
AS-52	Tumor cells	-0.1813
AS-52	Tumor cells	-0.0898944
AS-52	Tumor cells	-0.0948334
AS-52	Tumor cells	-0.0760204
AS-52	Tumor cells	0.0606388
AS-52	Tumor cells	0.040184
AS-52	Immune-filtrated fibroblasts	0.127267
AS-52	Tumor cells	-0.0702092
AS-52	Tumor cells	-0.0586108
AS-52	Tumor cells	-0.0713198
AS-52	Immune-filtrated fibroblasts	0.111467
AS-52	Tumor cells	-0.148586
AS-52	Tumor cells	-0.0956477
AS-52	Tumor cells	-0.165104
AS-52	Tumor cells	-0.22121
AS-52	Immune-filtrated fibroblasts	0.1341
AS-52	Tumor cells	-0.275293
AS-52	Immune-filtrated fibroblasts	0.156684
AS-52	Tumor cells	0.00823473
AS-52	Immune-filtrated fibroblasts	-0.0441949
AS-52	Tumor cells	-0.127966
AS-52	Immune-filtrated fibroblasts	0.0642636
AS-52	Tumor cells	-0.134816
AS-52	Immune-filtrated fibroblasts	0.00945068
AS-52	Tumor cells	-0.0635122
AS-52	Immune-filtrated fibroblasts	-0.0134521
AS-52	Tumor cells	-0.171749
AS-52	Immune-filtrated fibroblasts	0.152489
AS-52	Immune-filtrated fibroblasts	0.0977909
AS-52	Tumor cells	-0.114105
AS-52	Tumor cells	-0.19089
AS-52	Tumor cells	-0.0873872
AS-52	Tumor cells	0.014177
AS-52	Immune-filtrated fibroblasts	0.182244
AS-52	Immune-filtrated fibroblasts	0.0728759
AS-52	Immune-filtrated fibroblasts	-0.0309999
AS-52	Tumor cells	-0.170076
AS-52	Tumor cells	-0.144969
AS-52	Immune-filtrated fibroblasts	0.0910403
AS-52	Tumor cells	0.0644456
AS-52	Tumor cells	-0.038447
AS-52	Immune-filtrated fibroblasts	-0.0567416
AS-52	Tumor cells	-0.0776469
AS-52	Immune-filtrated fibroblasts	0.212391
AS-52	Tumor cells	-0.0330727
AS-52	Tumor cells	-0.150156
AS-52	Tumor cells	-0.170546
AS-52	Tumor cells	0.0886854
AS-52	Tumor cells	0.0368829
AS-52	Tumor cells	-0.128805
AS-52	Tumor cells	-0.201238
AS-52	Tumor cells	-0.294102
AS-52	Tumor cells	-0.0672292
AS-52	Tumor cells	-0.11375
AS-52	Immune-filtrated fibroblasts	0.150081
AS-52	Tumor cells	-0.118081
AS-52	Tumor cells	-0.068076
AS-52	Tumor cells	-0.118676
AS-52	Tumor cells/Fibroblasts	0.0582714
AS-52	Tumor cells	-0.00382708
AS-52	Tumor cells	0.0691603
AS-52	Tumor cells	-0.181947
AS-52	Tumor cells	-0.0366052
AS-52	Tumor cells	-0.17988
AS-52	Tumor cells/Fibroblasts	-0.0678572
AS-52	Immune-filtrated fibroblasts	-0.0191924
AS-52	Tumor cells	0.0200723
AS-52	Tumor cells	-0.113528
AS-52	Tumor cells	0.0320479
AS-52	Tumor cells	-0.24799
AS-52	Tumor cells	-0.0102419
AS-52	Tumor cells	-0.103177
AS-52	Tumor cells	-0.174951
AS-52	Tumor cells	-0.226333
AS-52	Immune-filtrated fibroblasts	0.054551
AS-52	Tumor cells	-0.160881
AS-52	Tumor cells/Fibroblasts	-0.0645682
AS-52	Tumor cells	-0.189829
AS-52	Immune-filtrated fibroblasts	0.0783411
AS-52	Tumor cells	-0.0568668
AS-52	Tumor cells	0.0471616
AS-52	Immune-filtrated fibroblasts	0.17745
AS-52	Immune-filtrated fibroblasts	0.175767
AS-52	Tumor cells	-0.0585054
AS-52	Tumor cells	-0.203807
AS-52	Immune-filtrated fibroblasts	0.0294881
AS-52	Tumor cells	-0.131608
AS-52	Tumor cells	0.0847273
AS-52	Immune-filtrated fibroblasts	0.0890642
AS-52	Tumor cells	-0.0756674
AS-52	Tumor cells	-0.153933
AS-52	Immune-filtrated fibroblasts	0.168489
AS-52	Immune-filtrated fibroblasts	0.0567645
AS-52	Immune-filtrated fibroblasts	-0.149513
AS-52	Tumor cells	-0.0245711
AS-52	Tumor cells	-0.232611
AS-52	Immune-filtrated fibroblasts	0.171591
AS-52	Tumor cells	-0.0463206
AS-52	Immune-filtrated fibroblasts	0.436746
AS-52	Tumor cells	-0.109834
AS-52	Tumor cells	0.0451369
AS-52	Tumor cells	0.0377876
AS-52	Immune-filtrated fibroblasts	-0.0183941
AS-52	Immune-filtrated fibroblasts	-0.134922
AS-52	Tumor cells	-0.188262
AS-52	Tumor cells	-0.14575
AS-52	Immune-filtrated fibroblasts	-0.036357
AS-52	Immune-filtrated fibroblasts	0.131724
AS-52	Immune-filtrated fibroblasts	0.131668
AS-52	Immune-filtrated fibroblasts	0.211801
AS-52	Immune-filtrated fibroblasts	-0.0035301
AS-52	Tumor cells	0.021132
AS-52	Immune-filtrated fibroblasts	-0.0764244
AS-52	Tumor cells	0.0616272
AS-52	Tumor cells	-0.207793
AS-52	Immune-filtrated fibroblasts	-0.0834903
AS-52	Tumor cells/Fibroblasts	0.0500488
AS-52	Tumor cells	-0.0112268
AS-52	Tumor cells	-0.165735
AS-52	Tumor cells/Fibroblasts	-0.0949489
AS-52	Immune-filtrated fibroblasts	0.224482
AS-52	Tumor cells	-0.131193
AS-52	Tumor cells	-0.142345
[truncated: 3,660 more rows]
